# Supplementary material for: Tetraploidy in Citrus wilsonii Enhances Drought Tolerance via Synergistic Regulation of Photosynthesis, Phosphorylation, and Hormonal Changes
Source: Front Plant Sci. 2022 Apr 28;13:875011. doi: 10.3389/fpls.2022.875011 (PMC9096895; doi:10.3389/fpls.2022.875011)
Supplement: Supplementary Table 1 — List of primer sequences used in the identification of autotetraploids seedlings by SSR genetic analysis. [file Data_Sheet_1.zip]

Archive with 3 entries (2 files):
- Supplementary tables(1-8)/Supplementary table S8.xlsx
- Supplementary tables(1-8)/
- Supplementary tables(1-8)/Supplementary table S1-7.doc
