# Supplementary material for: Tetraploidy in Citrus wilsonii Enhances Drought Tolerance via Synergistic Regulation of Photosynthesis, Phosphorylation, and Hormonal Changes
Source: Front Plant Sci. 2022 Apr 28;13:875011. doi: 10.3389/fpls.2022.875011 (PMC9096895; doi:10.3389/fpls.2022.875011)
Supplement: Supplementary Table 1 — List of primer sequences used in the identification of autotetraploids seedlings by SSR genetic analysis. [file Data_Sheet_1.zip › Supplementary tables(1-8)/Supplementary table S8.xlsx]

## Sheet: DD vs DC
TABLE S8 | DEGs in the leaves from the two samples comparison (DD vs DC)
Gene ID	FC	log2FC	FDR
Cg9g025060	4317.9	12.0761	0.0104129
Cg9g006320	1060.94	10.0511	5.56e-10
Cg9g026130	861.662	9.75098	2.16e-10
Cg1g017900	833.786	9.70353	4.31e-05
Cg1g017890	465.347	8.86216	8.79e-06
Cg4g007080	356.078	8.47605	5.23e-24
Cg6g012770	287.743	8.16864	0.000523921
Cg5g038620	221.458	7.79089	1.07e-12
Cg8g020750	216.065	7.75532	0.000505863
Cg6g010520	206.244	7.68821	6.64e-13
CgUng016190	204.375	7.67508	8.01e-10
Cg2g039730	163.394	7.35221	1.6e-07
Cg2g016660	157.316	7.29753	2.19e-06
Cg7g006810	156.187	7.28713	2.09e-33
Cg3g013240	154.004	7.26683	2.11e-05
Cg6g018930	138.048	7.10903	6.53e-07
CgUng004860	130.39	7.02669	1.03e-05
Cg5g023520	127.376	6.99295	9.99e-06
Cg8g007510	119.516	6.90106	0.0120436
Cg5g022630	117.024	6.87067	0.058899
Cg1g007240	109.739	6.77793	1.76e-15
Cg5g039040	103.182	6.68904	1.18e-13
Cg4g004510	99.4702	6.63619	0.000491462
Cg5g026670	98.131	6.61664	1.73e-27
Cg5g027350	97.7777	6.61143	7.58e-08
Cg9g005470	93.364	6.54479	6.55e-82
Cg7g002270	93.3281	6.54424	1.69e-12
Cg5g041520	91.8812	6.5217	3.41e-05
Cg5g034140	86.3864	6.43273	0.000303798
Cg2g023660	85.3967	6.41611	1.1e-54
Cg1g027280	80.4375	6.3298	9.58e-12
Cg5g009990	75.7877	6.24389	9.32e-11
Cg6g000920	73.05	6.19081	4.03e-08
Cg6g007710	70.0078	6.12944	2e-06
Cg2g039990	68.3437	6.09474	9.85e-33
Cg7g007890	68.2858	6.09351	9.09e-56
Cg4g008430	67.9351	6.08609	0.00186547
Cg8g007900	66.9884	6.06584	7.55e-05
Cg7g014480	63.0878	5.97929	0.00486803
Cg8g008620	57.9017	5.85553	2.98e-12
Cg4g002730	55.7807	5.80169	0.00170847
Cg6g024940	55.6279	5.79774	2.69e-44
Cg2g038260	54.8289	5.77686	0.000374877
Cg6g005210	54.0641	5.7566	3.35e-21
Cg1g025210	52.0497	5.70182	2.44e-28
Cg1g002190	51.9088	5.69791	0.000157219
Cg8g011290	51.8961	5.69755	3.82e-05
Cg2g036900	49.6148	5.6327	1.19e-06
Cg4g023470	48.7012	5.60589	3.55e-08
Cg2g019720	48.4653	5.59888	0.000869228
Cg3g010600	47.9572	5.58367	0.00052231
Cg9g005630	47.455	5.56849	1.69e-14
Cg1g004180	47.1042	5.55778	2.41e-45
Cg7g011250	45.4227	5.50534	0.000811117
Cg9g022180	45.4221	5.50532	1.17e-06
Cg5g008550	44.9146	5.48911	0.00056776
Cg8g007140	44.3407	5.47056	7.95e-27
Cg6g006260	44.1885	5.4656	0.000299726
Cg7g015410	43.7224	5.4503	1.91e-08
CgUng011340	42.6324	5.41388	0.000841908
Cg4g024160	42.3999	5.40599	4.19e-09
Cg1g026120	42.1507	5.39748	0.00163704
Cg3g012900	41.8029	5.38553	7.5e-14
Cg8g011260	41.1955	5.36441	7.25e-16
Cg5g006530	40.6829	5.34635	3.46e-54
Cg6g024950	39.0333	5.28663	1.89e-49
Cg9g006330	38.6961	5.27412	8.53e-34
Cg3g025780	37.3806	5.22422	0.0097131
Cg7g018400	36.2475	5.17981	0.003171
Cg8g020320	36.0987	5.17387	2.5e-05
Cg4g007530	35.6511	5.15587	0.000172083
Cg5g008630	35.0848	5.13278	5.06e-58
Cg7g007850	35.0363	5.13078	0.00141982
Cg2g038020	34.9736	5.1282	4.19e-07
Cg3g006730	34.8886	5.12468	2.9e-57
Cg1g012770	34.7357	5.11835	0.00287828
Cg5g020770	34.6376	5.11427	0.0298104
Cg6g006320	34.3997	5.10433	4.04e-06
Cg6g018920	34.0068	5.08775	0.00468241
Cg8g019620	33.7305	5.07598	0.00120677
Cg2g003170	33.6577	5.07286	0.00278491
Cg2g015060	33.2858	5.05683	0.00292957
Cg5g029380	32.1297	5.00583	8.3e-10
Cg7g021890	31.7431	4.98837	4.21e-16
Cg8g001190	31.2025	4.96359	8.07e-05
Cg6g008580	31.0579	4.95689	1.55e-06
Cg6g012760	30.675	4.93899	0.00941332
Cg9g012070	30.5709	4.93409	0.0424548
Cg4g017120	30.402	4.9261	2.5e-39
Cg2g037040	30.3437	4.92333	0.0113115
Cg9g007120	30.089	4.91116	0.1251
Cg5g017960	29.8963	4.9019	5.53e-11
Cg7g007880	29.3134	4.87349	8.29e-08
Cg9g029530	29.2805	4.87187	0.00622025
CgUng010430	28.9485	4.85542	5.28e-08
Cg1g017230	28.816	4.8488	1.67e-38
Cg9g021660	28.7671	4.84635	0.1479
Cg2g019820	28.7195	4.84396	2.1e-10
CgUng002600	28.6823	4.84209	5.75e-06
Cg5g016280	28.6459	4.84026	0.0172967
Cg2g028680	28.5921	4.83755	5.91e-06
Cg1g012890	28.1913	4.81718	0.0118701
Cg6g010190	28.1057	4.81279	2.01e-12
Cg4g013230	27.8133	4.7977	0.000241001
Cg2g019980	27.4806	4.78034	7.2e-06
Cg9g008030	27.4408	4.77825	3.37e-13
Cg5g042460	26.7641	4.74223	2.31e-05
Cg5g038920	26.7299	4.74038	0.00338937
Cg3g012910	26.5762	4.73206	4.54e-21
Cg6g007990	26.4076	4.72288	5.7e-06
Cg5g028740	26.1799	4.71039	0.000453803
Cg4g012460	26.1314	4.70771	0.0201231
Cg8g021940	25.9834	4.69952	0.0168402
Cg8g020330	25.8993	4.69484	9.88e-17
Cg6g006220	25.7763	4.68797	0.0112161
Cg5g003290	25.7316	4.68547	7.13e-12
Cg8g003790	25.5804	4.67697	6.44e-10
CgUng014350	25.5256	4.67387	0.0143456
Cg7g011030	25.3991	4.66671	1.8e-09
Cg2g013170	25.3119	4.66175	0.00785119
Cg8g007290	24.7791	4.63105	1.46e-20
Cg8g017550	24.7215	4.62769	0.0140967
Cg2g002010	24.3754	4.60736	0.019017
Cg2g002070	24.3414	4.60534	0.011437
Cg6g015210	24.3272	4.6045	0.0146562
Cg9g013430	24.3195	4.60404	0.0146674
Cg6g017180	24.1522	4.59409	4.65e-12
Cg3g025160	24.0163	4.58594	0.00110331
Cg2g010850	23.6116	4.56142	1.89e-05
Cg4g004500	23.6111	4.56139	5.85e-27
Cg6g000930	23.5084	4.5551	1.74e-08
Cg2g027170	23.1036	4.53005	9.96e-05
Cg5g011900	22.9456	4.52014	0.0107224
CgUng002110	22.7169	4.50569	2.55e-21
Cg5g019450	22.708	4.50513	2.16e-15
Cg2g018780	22.6888	4.50391	0.0852339
Cg7g008840	22.5439	4.49467	8.39e-08
Cg5g039890	22.5192	4.49309	1.1e-48
Cg7g014980	22.4693	4.48989	0.000131198
Cg4g023930	22.4348	4.48766	0.0418028
CgUng013780	22.2887	4.47824	0.0379404
Cg7g016340	22.001	4.4595	4.04e-10
Cg2g042190	21.4158	4.42061	3.54e-10
Cg3g025790	21.2732	4.41097	0.0241127
CgUng007460	21.1966	4.40576	0.0408988
Cg2g005140	21.0158	4.3934	0.0415429
Cg4g011190	20.8424	4.38145	0.00371439
Cg4g008690	20.7959	4.37823	2.05e-07
Cg2g007410	20.7368	4.37412	0.0577981
Cg3g008880	20.6068	4.36505	0.0024895
Cg7g009290	20.5723	4.36263	0.0334701
Cg1g021940	20.4351	4.35298	2.32e-09
Cg4g006100	20.2823	4.34215	0.0535235
Cg1g003160	20.2445	4.33945	0.0104851
Cg7g011760	20.1879	4.33542	3.37e-07
Cg1g026790	20.0313	4.32419	4.49e-13
Cg4g012700	20.0185	4.32326	0.0604207
Cg3g010580	19.9122	4.31558	0.043148
Cg2g009040	19.8767	4.313	1.14e-18
Cg9g013540	19.8249	4.30925	0.00390469
Cg5g029770	19.7162	4.30131	1.01e-10
Cg8g022870	19.6573	4.29699	5.58e-09
CgUng011330	19.6393	4.29567	0.0021126
CgUng018150	19.6067	4.29327	0.0565888
Cg8g005860	19.6059	4.29322	0.00651575
Cg4g012960	19.6039	4.29307	7.49e-40
Cg2g032860	19.5995	4.29274	1.14e-44
Cg5g032100	19.2932	4.27002	0.00062017
Cg6g008970	19.0794	4.25394	4.79e-06
Cg2g024630	19.0733	4.25348	2.93e-43
Cg4g009280	19.021	4.24952	0.0799734
Cg5g009320	19.0057	4.24836	2.6e-08
CgUng010400	18.9878	4.247	1.41e-12
Cg2g044990	18.983	4.24664	3.38e-08
Cg5g029650	18.9148	4.24144	0.0729212
CgUng014340	18.8541	4.23681	0.201802
Cg1g009980	18.8478	4.23632	0.00439795
Cg6g009460	18.7747	4.23072	9.34e-14
Cg6g007010	18.5431	4.21281	1.93e-13
Cg3g017890	18.518	4.21086	0.00384312
Cg9g006370	18.4535	4.20582	1.45e-12
Cg3g022660	18.3029	4.194	6.4e-40
Cg2g015360	18.3005	4.19381	2.65e-09
Cg5g015010	18.2515	4.18994	8.07e-40
Cg8g007130	18.1209	4.17959	1.34e-24
Cg6g020360	18.0006	4.16997	0.000762874
Cg8g017260	17.9152	4.16311	0.00909948
Cg9g015600	17.8671	4.15923	2.31e-41
Cg7g000630	17.8461	4.15753	6.71e-41
Cg8g002810	17.8341	4.15656	0.000126095
Cg2g007290	17.694	4.14519	0.00939933
Cg1g002700	17.5062	4.1298	0.0073641
Cg1g017210	17.4206	4.12272	3.71e-11
Cg2g036180	17.4157	4.12231	3.03e-16
Cg2g003470	17.3859	4.11985	0.0726239
Cg2g044040	17.3711	4.11862	2.62e-37
Cg7g013860	17.3583	4.11755	0.0998819
Cg3g001150	17.3464	4.11656	4.01e-08
Cg9g019720	17.2919	4.11203	0.00110095
Cg7g019570	17.26	4.10936	3.82e-14
Cg6g015900	17.0085	4.08818	0.000124011
Cg9g023140	16.8586	4.07541	5.02e-18
Cg7g004890	16.7429	4.06548	2.01e-05
Cg5g026650	16.7162	4.06318	4.3e-27
Cg7g000580	16.602	4.05328	7.8e-07
Cg2g029550	16.5604	4.04967	3.3e-36
Cg9g013510	16.4766	4.04235	0.00896932
Cg4g024020	16.447	4.03975	1.1e-15
Cg2g017880	16.4458	4.03964	2.82e-29
Cg6g006300	16.4088	4.0364	0.000237457
Cg2g012180	16.3515	4.03135	9.31e-17
Cg5g010010	16.2971	4.02654	7.24e-08
Cg2g012510	16.2622	4.02345	0.0106959
Cg6g016980	16.2592	4.02318	4.94e-28
Cg3g011920	16.1738	4.01558	1.05e-05
Cg2g044130	16.1581	4.01418	0.0170164
Cg4g020070	16.1389	4.01247	0.00021413
Cg6g016810	15.9808	3.99827	5.1e-40
Cg5g004060	15.9217	3.99292	1.8e-30
Cg7g018600	15.9203	3.9928	0.00143414
Cg3g014390	15.9036	3.99128	0.0110627
Cg4g024600	15.8302	3.9846	2.05e-25
Cg5g037550	15.8008	3.98192	0.103107
Cg6g005220	15.6594	3.96895	7.37e-37
Cg4g017220	15.6514	3.96822	0.137527
Cg9g013500	15.5712	3.96081	1.16e-07
Cg2g031880	15.4967	3.95389	8.96e-05
Cg5g029370	15.3762	3.94263	0.0952367
Cg2g046770	15.317	3.93706	1.66e-13
Cg7g000350	15.292	3.93471	5.32e-09
Cg4g022490	15.2381	3.92961	1.2e-36
Cg3g016150	15.203	3.92628	0.142069
Cg3g006270	15.1983	3.92584	9.23e-05
Cg9g003080	15.1532	3.92155	0.0177155
Cg6g010200	15.124	3.91877	1.73e-26
Cg9g028380	15.1209	3.91847	0.000542449
Cg1g017540	14.9898	3.90591	7.22e-20
Cg3g008830	14.9665	3.90367	0.0986821
Cg9g013380	14.9599	3.90303	1.53e-08
Cg6g018360	14.9301	3.90015	0.159837
Cg7g002970	14.8363	3.89106	1.73e-19
Cg6g013330	14.8361	3.89104	0.000742836
Cg1g026500	14.6792	3.8757	0.029758
Cg8g023440	14.6477	3.8726	0.000621716
Cg6g020580	14.5425	3.86221	7.99e-37
Cg9g001000	14.4142	3.84942	1.36e-12
Cg9g006220	14.3216	3.84012	0.114954
Cg5g010350	14.3002	3.83796	0.0460027
Cg5g042550	14.2988	3.83782	0.127357
Cg2g010510	14.2352	3.83139	0.167816
Cg6g015810	14.1603	3.82378	0.00182328
Cg8g011270	14.1097	3.81861	0.000217387
Cg1g017850	14.1095	3.8186	0.00174042
Cg7g020830	14.0167	3.80908	0.00343175
Cg7g008610	13.9976	3.80711	0.17069
Cg9g016310	13.9633	3.80356	6.73e-22
Cg8g006410	13.9063	3.79766	4.02e-05
Cg2g019890	13.8819	3.79513	0.000186366
Cg5g022800	13.721	3.77831	7.95e-10
Cg2g016620	13.7107	3.77723	0.01446
Cg9g007980	13.6976	3.77585	2.9e-06
CgUng009140	13.6816	3.77416	2.31e-10
Cg2g021910	13.6099	3.76659	7.55e-22
Cg5g004280	13.5903	3.76451	4.42e-29
CgUng009100	13.533	3.75841	0.123056
Cg2g043090	13.5068	3.75561	0.00808067
Cg1g016800	13.4495	3.74948	3.56e-07
Cg5g012480	13.4489	3.74941	3.93e-08
Cg8g009720	13.4213	3.74645	9.16e-07
Cg5g007730	13.4137	3.74564	3.31e-07
Cg2g040840	13.3861	3.74266	0.0388019
Cg7g008000	13.3129	3.73475	0.167219
Cg1g023140	13.2488	3.72779	3.26e-08
Cg2g038650	13.1631	3.71843	0.0374768
Cg5g038680	13.1623	3.71834	1.67e-25
CgUng008980	13.1071	3.71228	0.16986
Cg4g001070	13.0929	3.71071	0.140606
Cg1g017290	13.0597	3.70705	4.06e-20
Cg6g004810	13.0133	3.70192	1.02e-05
Cg7g012470	12.9373	3.69347	0.00202425
Cg8g006300	12.9033	3.68967	0.14288
Cg6g012170	12.8822	3.6873	3.88e-06
Cg2g021360	12.8748	3.68648	1.17e-35
Cg6g017960	12.8351	3.68202	0.000325523
Cg6g020100	12.815	3.67976	3.03e-36
Cg4g024770	12.7838	3.67625	3.64e-09
Cg7g022190	12.7009	3.66686	1.59e-12
Cg4g018830	12.6967	3.66639	3.32e-10
Cg4g013450	12.6681	3.66312	0.160699
Cg7g000300	12.6259	3.65831	1.11e-10
Cg4g012380	12.5521	3.64986	5.24e-05
Cg6g025480	12.5207	3.64624	2.68e-05
Cg7g021400	12.481	3.64166	0.0415928
Cg9g016910	12.4398	3.63689	0.178895
Cg5g031990	12.4215	3.63477	7.75e-31
Cg9g004210	12.3817	3.63014	0.197725
Cg1g003580	12.3719	3.62899	0.0513573
Cg5g002260	12.2896	3.61936	6.86e-13
Cg7g004900	12.2785	3.61806	0.00786692
Cg6g007370	12.2552	3.61532	0.234174
Cg4g023400	12.1739	3.60572	1.29e-06
Cg6g007580	12.1676	3.60497	0.0774562
Cg4g019570	12.0536	3.59139	0.168962
Cg8g021830	12.0532	3.59134	0.237358
Cg6g019010	11.9697	3.58132	0.000636514
Cg3g010620	11.8092	3.56184	0.00117954
Cg1g004610	11.7549	3.55519	0.0212066
Cg5g027760	11.6881	3.54696	0.0699251
Cg2g036500	11.6503	3.5423	0.000139007
Cg6g005790	11.6143	3.53783	6.05e-10
Cg7g013870	11.6007	3.53615	0.000271322
Cg3g021000	11.5925	3.53513	8.9e-18
Cg4g007540	11.4953	3.52298	0.0524184
Cg2g037740	11.4722	3.52007	2.61e-26
Cg3g018660	11.3776	3.50812	3.36e-17
Cg8g024350	11.3656	3.5066	7.49e-08
CgUng005990	11.3234	3.50124	1.04e-22
Cg4g020060	11.2774	3.49536	2.82e-33
CgUng000080	11.2628	3.4935	5.68e-08
Cg8g004580	11.2309	3.4894	0.000903607
Cg9g013970	11.2038	3.48592	0.199601
Cg6g006290	11.0956	3.47191	0.00649766
Cg6g013970	11.0944	3.47177	1.14e-06
Cg8g006660	11.0639	3.46779	0.240089
Cg8g020040	11.0639	3.46779	0.240089
Cg2g016290	11.0396	3.46462	1.35e-31
Cg9g002710	11.0196	3.46199	0.000405076
Cg5g012550	10.9968	3.45901	2.44e-21
CgUng005640	10.9873	3.45777	4.25e-17
Cg8g011800	10.9755	3.45621	0.0838609
Cg3g010040	10.9604	3.45423	3.99e-24
Cg8g000390	10.9182	3.44866	0.00431349
Cg2g002220	10.8982	3.44602	0.00492027
Cg2g017590	10.8913	3.44511	0.0296429
Cg2g008140	10.853	3.44003	8.06e-08
Cg8g005770	10.6961	3.41901	1.1e-12
Cg9g013630	10.6127	3.40772	0.00907912
Cg2g040960	10.6103	3.40739	2.48e-28
Cg7g022060	10.5762	3.40275	1.04e-20
Cg3g010720	10.5638	3.40106	1.32e-13
Cg8g002570	10.5624	3.40087	0.00027575
Cg7g022200	10.5618	3.40078	1.17e-21
Cg8g014100	10.5518	3.39942	1.43e-06
Cg5g001650	10.5275	3.3961	0.0205464
Cg1g008150	10.487	3.39053	1.04e-14
Cg7g014420	10.4763	3.38906	0.0285118
Cg1g003180	10.4379	3.38376	0.0384377
Cg7g001150	10.4191	3.38115	6.82e-07
Cg6g016630	10.4014	3.37871	6.26e-06
Cg5g041370	10.3833	3.37619	0.0199653
Cg1g016820	10.3816	3.37596	0.292513
Cg2g025230	10.3365	3.36968	8.94e-30
Cg2g027580	10.3279	3.36847	0.000301577
Cg2g013180	10.2887	3.36299	0.00220109
Cg7g006050	10.2548	3.35823	1.07e-27
Cg6g006310	10.1937	3.34961	0.00711349
Cg4g010230	10.1882	3.34883	1.84e-30
Cg1g010270	10.1732	3.34671	0.0720872
Cg9g013330	10.1693	3.34615	0.00821752
Cg7g018760	10.1499	3.34339	0.000583874
Cg9g001780	10.1441	3.34256	0.297223
Cg2g012930	10.1043	3.33689	0.11234
Cg3g011800	10.0782	3.33316	0.0126083
Cg6g005910	10.0558	3.32996	1.19e-05
Cg2g005920	10.0382	3.32744	0.0942444
Cg3g001130	10.007	3.32293	0.00533008
Cg1g013650	9.97793	3.31874	1.87e-29
Cg8g021870	9.92666	3.31131	0.000123559
Cg3g018260	9.92588	3.3112	0.00407269
Cg4g007100	9.9036	3.30795	2.31e-16
Cg1g014700	9.87328	3.30353	0.00501788
Cg2g009590	9.85538	3.30091	0.00890329
Cg8g022260	9.82887	3.29703	1.02e-05
Cg6g017560	9.82295	3.29616	1.88e-08
Cg2g021600	9.73916	3.2838	0.00121094
Cg9g029270	9.72584	3.28182	0.129087
Cg5g005010	9.71281	3.27989	0.291364
Cg5g033940	9.7104	3.27953	0.000155112
Cg4g005260	9.707	3.27903	3.85e-21
Cg8g012590	9.69439	3.27715	0.000115601
Cg5g017640	9.67912	3.27488	0.0385288
Cg5g000850	9.66144	3.27224	0.00752974
Cg2g009110	9.63361	3.26808	0.338273
Cg5g011360	9.61035	3.26459	0.00408
Cg2g022110	9.60925	3.26442	2.35e-26
Cg3g020400	9.60717	3.26411	0.375513
Cg4g008960	9.60717	3.26411	0.375513
Cg5g016000	9.60167	3.26329	6.59e-30
Cg9g007810	9.60106	3.26319	8.2e-06
Cg9g013520	9.60062	3.26313	0.00582356
Cg1g009990	9.57146	3.25874	2.16e-10
Cg7g021280	9.55774	3.25667	1.48e-23
Cg7g015790	9.54264	3.25439	0.276796
Cg2g030140	9.53498	3.25323	0.276953
Cg9g013750	9.49037	3.24646	0.296039
Cg5g003680	9.43868	3.23859	3.01e-28
Cg7g002200	9.40426	3.23331	3.03e-05
Cg7g014510	9.3939	3.23172	0.0156298
Cg2g030880	9.39091	3.23127	0.000122324
Cg6g020240	9.36071	3.22662	0.0334413
Cg9g017250	9.34997	3.22496	8.68e-29
Cg5g003060	9.34296	3.22388	0.386458
Cg6g015980	9.32867	3.22167	0.00266759
Cg7g006210	9.2976	3.21686	1.26e-05
Cg9g019670	9.28211	3.21445	2.34e-17
Cg4g005290	9.27124	3.21276	0.102536
Cg2g046060	9.26736	3.21216	1.23e-28
Cg8g020530	9.25288	3.2099	4.38e-05
Cg8g005800	9.2319	3.20663	0.059002
CgUng008990	9.20709	3.20274	0.0381945
Cg5g002160	9.1995	3.20156	0.00112836
Cg8g020610	9.14094	3.19234	0.151708
Cg5g012300	9.13206	3.19094	0.3857
CgUng005950	9.13153	3.19086	1.11e-19
Cg8g000140	9.12377	3.18963	0.000937221
Cg5g038570	9.02904	3.17457	0.33665
Cg9g020490	9.02703	3.17425	0.00217766
Cg9g016250	9.02091	3.17327	0.373552
CgUng007880	9.02072	3.17324	0.336837
Cg7g011910	9.0077	3.17116	0.00118399
Cg7g018660	8.99328	3.16885	0.0513599
Cg5g036390	8.98293	3.16719	3.16e-28
Cg7g018850	8.96927	3.16499	1.48e-26
Cg6g023630	8.92115	3.15723	0.390412
Cg7g012080	8.86852	3.14869	0.0417086
Cg4g021830	8.85991	3.14729	0.00411787
Cg3g007820	8.837	3.14356	5.38e-14
Cg2g046820	8.82498	3.14159	2.63e-22
Cg5g030850	8.77708	3.13374	8.53e-15
Cg6g016360	8.77093	3.13273	3.11e-10
Cg1g022510	8.76053	3.13102	1.17e-19
Cg2g031940	8.73943	3.12754	3.93e-24
Cg1g022820	8.72352	3.12491	0.325122
Cg8g020800	8.71879	3.12413	0.00022416
Cg4g001460	8.70013	3.12104	0.00878854
Cg1g010500	8.67883	3.1175	8.03e-12
CgUng004770	8.67486	3.11684	0.00791208
Cg2g013320	8.67471	3.11682	0.396075
Cg4g022730	8.66735	3.11559	7.38e-15
Cg8g013470	8.66583	3.11534	0.396282
CgUng012030	8.65695	3.11386	0.39649
Cg6g002770	8.65194	3.11302	0.0108623
Cg6g023140	8.64859	3.11247	0.0575845
Cg9g013140	8.59247	3.10307	0.346741
Cg5g011010	8.56166	3.09789	9.82e-11
Cg4g023520	8.53783	3.09387	4.99e-07
Cg3g013960	8.53143	3.09279	9.25e-26
Cg6g003680	8.52596	3.09186	0.142897
Cg7g016000	8.51978	3.09082	0.00493828
CgUng008880	8.49572	3.08674	0.330397
CgUng021830	8.48871	3.08554	2.02e-25
Cg4g024340	8.45849	3.0804	3.58e-08
Cg1g007160	8.45488	3.07978	5.35e-09
CgUng002220	8.41383	3.07276	0.0221757
Cg2g005990	8.39182	3.06898	4.32e-06
Cg2g045740	8.38075	3.06708	6.47e-25
Cg3g008910	8.37666	3.06637	2.54e-20
Cg7g003600	8.36208	3.06386	0.00199779
Cg9g019680	8.31485	3.05569	3.6e-18
Cg2g006570	8.30462	3.05391	9.93e-11
Cg9g012670	8.30072	3.05324	0.182964
Cg6g009220	8.28742	3.05092	8.18e-05
Cg3g011600	8.25797	3.04579	3.96e-21
Cg5g015980	8.25346	3.045	3.01e-26
Cg5g008780	8.23377	3.04155	8.67e-09
Cg2g028570	8.22447	3.03992	0.00203007
Cg7g010520	8.21529	3.03831	0.118017
Cg9g026140	8.20504	3.03651	0.0399431
Cg7g019950	8.18802	3.03351	2.35e-05
Cg3g004920	8.18313	3.03265	3.5e-17
Cg5g007420	8.18124	3.03232	1.42e-14
Cg2g046830	8.15271	3.02728	3.39e-22
Cg5g001630	8.14177	3.02534	8.01e-26
Cg4g001800	8.13114	3.02346	0.394291
Cg7g011950	8.10063	3.01803	0.00271361
Cg9g001360	8.07705	3.01383	1.47e-25
Cg5g003570	8.07471	3.01341	3.02e-11
Cg5g005870	8.05282	3.00949	0.00665145
Cg8g017880	8.04082	3.00734	0.0219905
Cg3g020440	8.03517	3.00633	3.22e-05
Cg1g023630	8.01164	3.0021	2.87e-12
Cg3g003230	8.00964	3.00174	0.000957168
Cg2g028860	8.00474	3.00085	2.2e-08
Cg4g013690	8.00425	3.00077	1.29e-08
Cg3g020920	7.99509	2.99911	0.000665752
Cg7g021650	7.95337	2.99157	0.457063
Cg2g009630	7.94448	2.98995	0.45728
Cg5g000980	7.93665	2.98853	0.000803531
Cg1g003320	7.92093	2.98567	0.0715781
Cg5g034650	7.87052	2.97646	8.17e-23
Cg9g013560	7.85102	2.97288	0.0155897
Cg2g046100	7.83415	2.96978	0.0695462
Cg7g005680	7.82579	2.96824	1.18e-10
Cg7g015380	7.79584	2.96271	0.157614
CgUng009070	7.78605	2.96089	0.0973326
Cg8g000050	7.78388	2.96049	0.157851
Cg6g016580	7.75094	2.95437	3.31e-08
Cg6g001160	7.73002	2.95047	7.06e-13
Cg1g019420	7.70404	2.94561	0.118156
Cg3g007270	7.69805	2.94449	0.463391
Cg3g011930	7.69449	2.94383	0.00709345
Cg3g007360	7.68533	2.94211	1.47e-15
Cg6g004300	7.68182	2.94145	0.0371396
Cg4g010940	7.66972	2.93917	0.183801
Cg5g003660	7.66549	2.93838	0.00142682
Cg8g003560	7.66034	2.93741	6.71e-08
CgUng005580	7.65494	2.93639	3.66e-06
Cg6g005030	7.65091	2.93563	6.63e-05
Cg9g013620	7.6472	2.93493	8.69e-09
Cg7g023190	7.64333	2.9342	2.72e-11
Cg1g011610	7.63546	2.93272	1.26e-11
Cg9g025710	7.62701	2.93112	9.29e-25
Cg7g011940	7.62237	2.93024	0.105952
Cg2g045320	7.61853	2.92951	3.69e-24
Cg3g008810	7.61605	2.92904	0.0223452
Cg9g026120	7.60673	2.92728	5.25e-07
Cg9g017180	7.59344	2.92475	5.05e-05
Cg7g015300	7.57689	2.92161	7.3e-23
Cg9g019480	7.56256	2.91888	5.56e-24
Cg7g023910	7.55828	2.91806	1.62e-17
Cg5g036050	7.55716	2.91784	1.5e-17
Cg9g026530	7.53194	2.91302	6.17e-24
Cg4g018330	7.52175	2.91107	2.72e-23
Cg6g025010	7.51849	2.91044	6.74e-23
Cg2g045270	7.50707	2.90825	1.32e-05
Cg6g016380	7.49476	2.90588	0.391977
Cg4g005670	7.48463	2.90393	8.7e-23
Cg1g024150	7.46938	2.90099	0.469235
CgUng001210	7.46445	2.90004	4.22e-05
Cg6g006150	7.44737	2.89673	0.455413
Cg4g009780	7.44714	2.89669	1.58e-14
Cg2g027550	7.43906	2.89512	0.455628
Cg6g007840	7.40595	2.88868	3.51e-15
Cg1g026190	7.33916	2.87561	3.39e-06
Cg4g000360	7.33593	2.87498	9.83e-22
Cg9g002480	7.3033	2.86855	1.96e-17
Cg9g010350	7.29617	2.86714	6.59e-24
CgUng009360	7.28994	2.86591	0.397479
Cg2g008530	7.2849	2.86491	0.00662078
Cg9g013830	7.27462	2.86287	0.397897
Cg7g012600	7.27427	2.8628	2.55e-20
Cg1g013920	7.2497	2.85792	0.456893
Cg2g014960	7.2365	2.85529	0.442976
Cg7g021150	7.23607	2.85521	5.7e-05
Cg1g021950	7.23256	2.85451	0.218767
Cg5g026950	7.23192	2.85438	0.247493
Cg5g025130	7.22493	2.85298	0.461244
Cg8g013310	7.2083	2.84966	0.461687
Cg7g009860	7.20642	2.84928	0.000975843
Cg1g025950	7.20537	2.84907	0.528655
Cg5g005050	7.20537	2.84907	0.528655
Cg6g006640	7.20212	2.84842	0.0452078
Cg9g013530	7.19383	2.84676	0.045962
Cg1g020460	7.18453	2.84489	2.54e-23
Cg1g007170	7.17221	2.84242	3.75e-16
Cg3g012680	7.1696	2.84189	0.109413
Cg9g007880	7.15391	2.83873	0.0225446
Cg2g005750	7.14337	2.83661	0.124793
Cg7g006870	7.14237	2.8364	0.00651525
Cg5g005590	7.11985	2.83185	1.32e-12
Cg5g029470	7.11479	2.83082	0.209501
Cg9g014280	7.10204	2.82823	6.41e-08
Cg9g029220	7.09943	2.8277	1.69e-06
Cg8g004100	7.07746	2.82323	0.403362
Cg1g008180	7.05217	2.81807	2.82e-06
Cg4g008150	7.05145	2.81792	5.11e-07
Cg5g004070	7.04839	2.81729	1.29e-17
Cg1g014610	7.04163	2.81591	7.83e-06
Cg5g029750	7.01706	2.81087	7.78e-10
Cg7g015260	6.99908	2.80717	0.000152146
Cg3g000680	6.99417	2.80615	0.467481
Cg6g023360	6.98315	2.80388	0.121237
Cg4g009430	6.98143	2.80352	0.246981
Cg9g013390	6.98101	2.80344	0.00118874
Cg8g020360	6.9794	2.8031	4.76e-20
Cg5g006540	6.96782	2.80071	0.534632
Cg3g020790	6.96673	2.80048	1.31e-20
Cg8g004680	6.96284	2.79968	0.103243
Cg2g034220	6.9317	2.79321	0.00347548
Cg3g017010	6.91995	2.79076	0.0259709
Cg1g012390	6.91514	2.78976	5.64e-21
Cg5g029360	6.90716	2.78809	0.233879
CgUng009020	6.88588	2.78364	6.38e-10
Cg2g037410	6.8853	2.78352	0.000754877
CgUng009180	6.87263	2.78086	0.409209
Cg7g023160	6.87115	2.78055	0.256758
Cg7g013330	6.86651	2.77958	0.00418859
Cg4g012010	6.86376	2.779	1.87e-09
Cg5g008050	6.80802	2.76723	0.243077
Cg5g028480	6.8046	2.76651	8.45e-18
Cg7g006970	6.79803	2.76512	0.000850059
Cg1g014630	6.78716	2.76281	1.42e-18
Cg8g000680	6.78005	2.7613	0.473448
Cg8g004940	6.74709	2.75427	0.000105219
Cg3g006850	6.74697	2.75424	0.526979
Cg5g042600	6.74697	2.75424	0.526979
Cg3g020910	6.74419	2.75364	4.29e-18
Cg1g019940	6.73362	2.75138	1.65e-16
Cg3g019290	6.7273	2.75003	1.29e-13
Cg4g017190	6.71586	2.74757	7.15e-09
Cg7g019470	6.7012	2.74442	0.00305505
Cg6g002290	6.6451	2.73229	9.63e-08
CgUng009240	6.6411	2.73142	0.255977
Cg9g013190	6.59109	2.72052	1.21e-05
Cg7g010150	6.55859	2.71338	0.0808604
Cg5g010000	6.5222	2.70536	0.00275465
Cg7g000150	6.51908	2.70467	1.74e-08
Cg6g006180	6.51888	2.70462	5.07e-06
Cg2g001110	6.50932	2.70251	1.84e-13
Cg5g005080	6.50177	2.70083	1.97e-10
Cg9g025920	6.50166	2.70081	0.000686239
Cg5g005420	6.49271	2.69882	0.547156
Cg9g010360	6.4783	2.69561	3.8e-21
Cg9g013490	6.45249	2.68986	1.57e-09
CgUng009130	6.45011	2.68932	0.0297388
Cg9g028740	6.44019	2.6871	0.465133
Cg1g019270	6.43253	2.68539	0.465359
Cg6g012790	6.42424	2.68353	1.84e-21
Cg2g020870	6.4171	2.68192	0.00014468
Cg7g000860	6.39515	2.67698	1.24e-09
Cg1g001090	6.39198	2.67626	1.9e-05
Cg7g014240	6.37847	2.67321	0.326074
Cg2g022950	6.37771	2.67304	0.0233373
Cg6g023130	6.36375	2.66988	0.0439678
Cg2g044020	6.35954	2.66892	1.95e-06
Cg4g017840	6.34338	2.66525	1.3e-16
Cg9g019210	6.3432	2.66521	5.49e-05
Cg9g029320	6.33804	2.66404	0.000333182
Cg4g007380	6.33582	2.66353	1.44e-12
Cg4g022000	6.31821	2.65952	1.47e-19
Cg9g021740	6.31328	2.65839	6.31e-21
CgUng002470	6.30808	2.6572	0.0769167
Cg8g007190	6.30345	2.65614	0.126167
Cg4g022340	6.30209	2.65583	0.539014
Cg8g004090	6.30209	2.65583	0.539014
Cg3g025870	6.29872	2.65506	0.100092
Cg2g008500	6.27029	2.64853	0.0777768
Cg5g009420	6.26341	2.64695	0.00311287
Cg5g001140	6.25548	2.64512	0.276899
Cg5g034910	6.25027	2.64392	1.57e-19
Cg7g003390	6.24642	2.64303	1.34e-20
Cg9g013960	6.24637	2.64302	0.329941
Cg3g007230	6.24302	2.64224	0.471029
Cg2g040190	6.24298	2.64223	0.000100705
Cg6g013780	6.23769	2.64101	1e-18
Cg7g012480	6.23523	2.64044	1.74e-20
Cg4g013580	6.22813	2.6388	0.0061658
Cg5g010810	6.22686	2.6385	0.00160135
Cg3g025150	6.21987	2.63688	0.0558218
Cg7g020530	6.21429	2.63559	3.18e-13
Cg1g026390	6.21256	2.63519	0.524735
Cg9g027080	6.19688	2.63154	0.0339248
CgUng005630	6.19213	2.63044	0.00118518
Cg7g010130	6.18877	2.62965	3.32e-18
Cg5g023710	6.1848	2.62873	0.062081
Cg7g000160	6.16544	2.6242	4.16e-20
Cg2g031280	6.13874	2.61794	0.286787
Cg9g019160	6.12866	2.61557	1.54e-15
Cg2g021170	6.12042	2.61363	8.71e-19
Cg2g044350	6.11461	2.61226	3.79e-08
Cg7g003560	6.11094	2.61139	0.164851
Cg4g003140	6.1046	2.6099	0.5446
Cg5g027050	6.10235	2.60937	6.24e-10
Cg2g041840	6.10224	2.60934	0.00705318
Cg8g018690	6.0839	2.605	0.320759
Cg1g012350	6.06212	2.59982	0.0113556
Cg5g039060	6.05295	2.59764	8.12e-05
Cg8g023400	6.03685	2.5938	0.329068
Cg1g011490	6.00762	2.58679	7.22e-08
Cg8g017750	6.00739	2.58674	0.0689205
Cg6g020060	6.00008	2.58498	0.530814
Cg6g001710	6.00004	2.58497	0.623712
Cg7g000260	5.99116	2.58283	0.623938
Cg4g021950	5.98869	2.58224	7.38e-05
Cg9g027820	5.98494	2.58134	0.234206
Cg2g033130	5.97685	2.57938	0.00848412
Cg7g018160	5.95988	2.57528	0.000151163
Cg5g030390	5.94919	2.57269	0.0583888
Cg7g020110	5.94195	2.57094	0.0561282
Cg9g007790	5.94125	2.57077	1.1e-07
Cg2g008510	5.93911	2.57025	0.116613
Cg9g017080	5.93159	2.56842	0.286464
Cg5g028360	5.93027	2.5681	0.0794184
Cg5g006450	5.9208	2.56579	1.91e-05
Cg4g020540	5.9112	2.56345	0.119121
Cg1g013560	5.90476	2.56188	0.00110109
Cg9g025910	5.9043	2.56177	0.00727794
Cg8g002730	5.90113	2.56099	1.67e-11
Cg2g032940	5.89376	2.55919	8.34e-19
Cg2g028550	5.89126	2.55858	0.000727955
Cg8g005790	5.86552	2.55226	0.551576
Cg2g046170	5.85391	2.5494	0.0543361
Cg4g001530	5.85381	2.54937	8.07e-19
Cg7g013300	5.85065	2.5486	4.89e-13
Cg7g019980	5.81704	2.54028	0.110654
Cg5g003690	5.81381	2.53948	4.82e-08
Cg5g035140	5.81204	2.53904	3.63e-09
Cg7g006710	5.80034	2.53614	6.83e-13
Cg3g018770	5.79833	2.53564	2.15e-11
Cg5g034900	5.79179	2.53401	5.98e-15
Cg4g021840	5.79047	2.53368	1.28e-13
Cg3g006000	5.78025	2.53113	0.629377
Cg9g013340	5.77981	2.53102	6.99e-11
Cg5g044850	5.77337	2.52941	7.91e-15
Cg4g021450	5.77137	2.52891	0.629609
Cg9g025850	5.77137	2.52891	0.629609
Cg8g003690	5.76829	2.52814	3e-11
Cg6g020540	5.76795	2.52806	1.86e-05
Cg7g012140	5.7628	2.52677	0.000224751
Cg4g017820	5.76248	2.52669	0.629842
Cg5g042520	5.76023	2.52613	2.08e-18
Cg7g014250	5.75375	2.5245	0.117281
Cg5g037540	5.7481	2.52309	1.43e-13
Cg9g013640	5.74739	2.52291	0.000392751
Cg2g019490	5.7163	2.51508	4.67e-13
Cg5g004760	5.71606	2.51502	0.000260963
Cg2g025180	5.70511	2.51226	0.339492
Cg5g036630	5.7002	2.51101	4.06e-19
Cg2g044340	5.67972	2.50582	0.00010037
CgUng004780	5.67439	2.50447	1.45e-06
Cg2g028480	5.67025	2.50341	0.347928
Cg6g018200	5.66838	2.50294	2.08e-11
Cg2g018090	5.65259	2.49891	0.383331
Cg2g000700	5.64327	2.49653	0.621326
Cg4g024520	5.63436	2.49425	2.65e-06
Cg2g032930	5.63162	2.49355	0.295888
Cg2g010280	5.62663	2.49227	0.621772
Cg7g012400	5.61629	2.48962	0.11397
Cg3g013100	5.61257	2.48866	1.15e-06
Cg2g017110	5.60575	2.48691	0.542619
Cg2g011270	5.59842	2.48502	0.0113483
Cg7g003610	5.59246	2.48348	5.81e-08
Cg1g000430	5.58312	2.48107	7.79e-16
Cg7g001790	5.58137	2.48062	0.142614
Cg7g000110	5.58123	2.48058	0.0500435
Cg9g018590	5.57745	2.47961	0.378602
Cg7g014090	5.57316	2.47849	0.378741
Cg8g024820	5.56859	2.47731	0.000429591
Cg2g041640	5.55879	2.47477	0.0308419
CgUng017350	5.54269	2.47059	0.250767
Cg9g016740	5.54269	2.47059	0.635695
Cg4g024590	5.53851	2.4695	1.62e-08
Cg4g022160	5.53738	2.4692	0.00390629
Cg2g029600	5.5347	2.46851	6.56e-19
Cg2g036510	5.53456	2.46847	0.0335968
Cg3g025650	5.53381	2.46827	0.635936
Cg4g020970	5.53381	2.46827	0.635936
Cg9g000670	5.53079	2.46749	5.39e-05
Cg7g023010	5.52045	2.46479	2.46e-18
Cg3g003360	5.51061	2.46221	7.83e-18
Cg5g002660	5.50462	2.46064	7.47e-05
Cg3g014980	5.49736	2.45874	3.88e-16
CgUng021570	5.49683	2.4586	0.0426992
Cg4g023170	5.49269	2.45751	2.81e-10
Cg5g043310	5.49032	2.45689	4.1e-12
Cg3g014870	5.48247	2.45483	2.15e-18
Cg5g004110	5.47515	2.4529	0.0484147
Cg9g000630	5.47007	2.45156	9.57e-18
Cg7g002720	5.46687	2.45072	0.382236
Cg7g017030	5.46621	2.45054	4.3e-18
Cg7g023920	5.45658	2.448	2.36e-17
Cg3g015150	5.42178	2.43877	6.6e-12
Cg7g017750	5.41625	2.43729	0.548551
Cg5g001870	5.4089	2.43533	4e-07
Cg7g013700	5.40859	2.43525	0.548795
Cg8g021860	5.40835	2.43519	0.377258
CgUng018310	5.40419	2.43408	0.627838
Cg8g011000	5.40254	2.43364	0.140297
Cg9g009290	5.40181	2.43344	3.89e-17
Cg8g007430	5.40093	2.43321	0.294815
Cg6g001810	5.40065	2.43313	0.00818612
Cg3g012080	5.39824	2.43249	0.000246176
Cg4g012670	5.39587	2.43186	0.628068
Cg9g022630	5.39587	2.43186	0.628068
Cg5g027670	5.39355	2.43124	0.00751347
Cg9g002760	5.39256	2.43097	0.00177155
Cg6g006000	5.38972	2.43021	3.99e-17
Cg6g018290	5.38844	2.42987	1.64e-10
Cg1g007180	5.38344	2.42853	0.00629682
Cg7g016740	5.36334	2.42313	5.59e-09
Cg9g008720	5.36059	2.42239	0.385801
Cg2g039790	5.34965	2.41945	0.0234096
Cg5g037680	5.31402	2.4098	0.641981
Cg9g024590	5.30668	2.40781	8.94e-05
Cg5g033780	5.30446	2.40721	8.81e-16
Cg5g019790	5.30235	2.40663	0.151374
Cg6g016550	5.2899	2.40324	3.11e-09
Cg7g014470	5.28703	2.40246	5.81e-11
Cg1g007670	5.28666	2.40236	5.17e-05
Cg9g027550	5.28014	2.40058	1.5e-17
CgUng005900	5.26298	2.39588	1.48e-10
Cg1g027710	5.26068	2.39525	1.7e-17
Cg4g014480	5.25303	2.39315	1.32e-16
Cg3g002340	5.24726	2.39156	0.122835
Cg2g007340	5.24708	2.39151	0.00228252
Cg7g007580	5.24668	2.39141	0.380343
Cg6g006330	5.24465	2.39085	0.0419299
Cg2g033580	5.21818	2.38355	0.110101
Cg9g000200	5.20533	2.37999	3.81e-16
Cg7g001280	5.20463	2.37979	0.0213705
Cg9g020170	5.19939	2.37834	2.05e-13
Cg5g040260	5.18865	2.37536	2.79e-14
Cg7g003580	5.18115	2.37327	4.05e-05
Cg9g028850	5.16748	2.36946	1.83e-15
Cg3g002310	5.16284	2.36816	3.22e-13
Cg9g003470	5.15524	2.36604	0.00256735
Cg3g016710	5.15482	2.36592	2.19e-17
Cg8g004650	5.15427	2.36577	4.11e-07
Cg1g008160	5.15139	2.36496	3.31e-17
Cg5g012030	5.1509	2.36482	0.201523
Cg5g000270	5.14966	2.36448	4.99e-09
CgUng009710	5.1484	2.36412	0.138195
Cg6g018050	5.14763	2.36391	5.02e-17
Cg8g018760	5.14609	2.36348	8.48e-17
Cg7g018750	5.14594	2.36344	1.8e-15
Cg6g006770	5.14483	2.36312	2.04e-13
Cg8g017110	5.14287	2.36257	2.04e-16
Cg9g027370	5.14247	2.36246	0.0666354
Cg2g003690	5.12009	2.35617	2.74e-17
Cg2g017850	5.11927	2.35594	6.78e-14
Cg1g005710	5.11633	2.35511	9.7e-05
Cg8g005780	5.1092	2.3531	0.254127
Cg6g001990	5.1075	2.35262	0.0913267
Cg4g001360	5.10682	2.35242	0.0226582
Cg9g022220	5.08931	2.34747	0.000170217
Cg2g013650	5.08515	2.34629	0.142787
Cg8g007050	5.07798	2.34425	8.59e-10
Cg2g021960	5.07647	2.34382	0.402976
Cg1g002050	5.07635	2.34379	0.000158042
Cg6g017010	5.07263	2.34273	4.06e-06
Cg7g009930	5.06758	2.3413	0.648989
Cg5g016050	5.06531	2.34065	1.94e-16
Cg2g029370	5.04742	2.33554	0.00016563
Cg7g001810	5.03836	2.33295	0.0206189
Cg2g016910	5.03536	2.33209	0.00332001
Cg2g012130	5.0329	2.33139	1.91e-07
Cg3g017550	5.03054	2.33071	5.35e-16
Cg6g018900	5.02167	2.32817	0.000319878
Cg8g022300	5.01617	2.32659	4.04e-09
Cg8g024330	5.01556	2.32641	0.223976
Cg2g010650	5.01285	2.32563	8.93e-09
Cg5g007950	5.01077	2.32503	3.62e-15
Cg3g010590	5.00665	2.32385	0.0168379
Cg6g011350	4.99491	2.32046	0.167557
Cg2g046030	4.98921	2.31881	0.111324
Cg3g004230	4.9838	2.31725	0.625241
Cg8g007890	4.97922	2.31592	9.57e-17
Cg6g011950	4.97833	2.31566	0.00516915
CgUng021240	4.97323	2.31418	0.0194576
Cg6g014510	4.96848	2.31281	0.625696
Cg7g014450	4.96848	2.31281	0.625696
Cg5g011380	4.96763	2.31256	0.640338
CgUng009110	4.96763	2.31256	0.640338
Cg6g005060	4.96304	2.31122	0.0156705
Cg2g014840	4.96191	2.3109	4.02e-07
Cg8g019520	4.95931	2.31014	0.640584
Cg5g026940	4.95804	2.30977	3.73e-15
Cg2g008390	4.95109	2.30774	0.207514
Cg4g024610	4.95001	2.30743	1.32e-07
Cg2g015830	4.94782	2.30679	0.00432654
Cg6g002810	4.94032	2.3046	6.03e-07
Cg7g017050	4.93915	2.30426	0.110823
Cg8g006420	4.93414	2.3028	0.0615422
Cg2g007210	4.93294	2.30245	0.0989128
Cg9g016330	4.93186	2.30213	2.07e-06
Cg1g003870	4.92402	2.29984	0.0507846
Cg6g011780	4.918	2.29807	0.00115633
Cg5g033550	4.91412	2.29693	2.09e-13
Cg1g028900	4.91051	2.29587	0.0268777
Cg2g037300	4.90692	2.29482	3.2e-16
Cg9g023320	4.88335	2.28787	2.73e-16
Cg1g007740	4.87332	2.28491	1.58e-07
CgUng018140	4.8646	2.28232	2.09e-11
Cg7g022510	4.86	2.28096	7.79e-11
Cg6g008750	4.84825	2.27746	4.47e-13
Cg7g002540	4.84626	2.27687	4.12e-15
Cg3g021670	4.83932	2.27481	9.42e-16
Cg5g042710	4.82746	2.27126	0.000702173
Cg1g027960	4.81195	2.26662	3.17e-11
Cg9g027470	4.80944	2.26587	0.328484
Cg6g000890	4.80358	2.26411	0.500812
Cg2g013570	4.80358	2.26411	0.731956
CgUng000560	4.80292	2.26391	0.289444
Cg4g019480	4.80094	2.26332	7.09e-10
Cg5g033510	4.79545	2.26166	0.000498916
Cg8g013610	4.7947	2.26144	0.732166
Cg3g002570	4.79409	2.26126	7.02e-06
Cg5g016880	4.79037	2.26014	0.437442
Cg2g010010	4.78214	2.25766	0.437739
Cg2g000730	4.77898	2.2567	0.631422
Cg1g021000	4.77132	2.25439	0.38201
Cg7g012840	4.76849	2.25353	7.88e-14
Cg4g000670	4.76464	2.25237	2.33e-15
Cg9g008930	4.76366	2.25207	0.631892
Cg2g000680	4.76242	2.25169	0.100052
Cg2g031250	4.75875	2.25058	2.59e-08
Cg5g035910	4.7569	2.25002	1.51e-14
Cg9g001130	4.74985	2.24788	1.73e-05
Cg1g004010	4.74981	2.24787	0.0577597
Cg7g021250	4.74914	2.24767	4.09e-06
Cg5g033160	4.74711	2.24705	3.6e-07
Cg5g009600	4.74518	2.24646	0.647032
Cg1g024480	4.74354	2.24597	4.91e-10
Cg6g015910	4.74335	2.24591	0.0695427
Cg2g037050	4.74204	2.24551	0.210197
Cg7g000620	4.73642	2.2438	0.000295021
Cg7g022080	4.73622	2.24374	1.06e-14
Cg7g021260	4.73617	2.24372	0.331151
Cg4g018520	4.72494	2.2403	0.0340824
Cg9g003010	4.72344	2.23984	3.74e-13
Cg1g005130	4.71933	2.23858	6.32e-15
Cg6g020200	4.71744	2.23801	0.0213198
Cg2g046560	4.71117	2.23608	0.00405739
Cg1g009200	4.70679	2.23474	0.143978
Cg7g002550	4.70438	2.234	0.111893
Cg5g044060	4.70035	2.23277	8.04e-06
Cg6g014970	4.69412	2.23085	7.85e-05
Cg7g021480	4.69288	2.23047	0.039108
Cg5g024370	4.68113	2.22686	0.0387598
Cg7g008900	4.6804	2.22663	0.385425
Cg4g024050	4.66681	2.22244	9.64e-11
Cg8g020480	4.65688	2.21936	1.58e-14
Cg2g000600	4.65624	2.21916	1.66e-12
Cg9g003020	4.65563	2.21898	5.81e-15
Cg5g020510	4.64853	2.21678	1.31e-15
Cg5g011170	4.64411	2.2154	3.61e-15
Cg2g029120	4.63224	2.21171	0.0311229
Cg5g000950	4.63041	2.21114	0.168581
Cg1g025720	4.62574	2.20968	0.445826
Cg4g010520	4.62551	2.20961	0.281501
Cg1g007990	4.62329	2.20892	0.0126797
Cg8g024770	4.62254	2.20869	0.152467
Cg9g028260	4.62213	2.20856	5.82e-14
Cg1g000840	4.62118	2.20826	0.0014273
Cg6g004900	4.60785	2.2041	2.12e-07
Cg6g025450	4.60562	2.20339	3.34e-14
Cg9g013440	4.59888	2.20128	0.192907
Cg7g014670	4.59451	2.19991	8.31e-11
Cg2g027060	4.59227	2.19921	0.10404
Cg9g028270	4.59085	2.19876	1.89e-05
Cg9g007620	4.58973	2.19841	0.000234701
Cg9g013180	4.5759	2.19405	1.04e-05
CgUng010900	4.57491	2.19374	0.737454
Cg6g018030	4.57186	2.19278	1.06e-11
Cg6g023820	4.5679	2.19153	1.42e-15
Cg5g022560	4.56642	2.19106	8.6e-05
Cg9g004360	4.56564	2.19082	0.2402
Cg6g019920	4.55742	2.18822	2.9e-05
Cg3g007340	4.55715	2.18813	0.737889
Cg4g006070	4.55715	2.18813	0.737889
Cg6g011970	4.55561	2.18764	0.0304249
Cg4g024030	4.54983	2.18581	0.228571
Cg2g033670	4.54912	2.18559	2.24e-07
Cg1g010720	4.54753	2.18508	2.42e-15
Cg9g013160	4.53738	2.18186	5.83e-05
Cg9g021720	4.53705	2.18175	4.74e-15
Cg5g002530	4.53554	2.18127	1.87e-14
Cg5g033740	4.53106	2.17985	0.653698
Cg8g009320	4.53106	2.17985	0.653698
Cg9g013730	4.53106	2.17985	0.653698
Cg1g003170	4.53035	2.17962	0.0798922
Cg9g002720	4.52389	2.17756	2.5e-15
Cg9g001440	4.51485	2.17468	5.29e-13
Cg1g029440	4.51461	2.1746	0.729943
Cg1g023100	4.5126	2.17396	0.000135025
Cg8g002700	4.50867	2.1727	2.14e-10
CgUng014130	4.50598	2.17184	0.192236
Cg2g004550	4.50337	2.171	0.0417582
CgUng019250	4.50297	2.17088	0.239166
Cg4g003310	4.50255	2.17074	1.65e-11
Cg5g031600	4.49851	2.16945	4.81e-15
Cg4g024960	4.49798	2.16928	0.730358
Cg8g005460	4.49798	2.16928	0.730358
Cg7g022430	4.48134	2.16393	0.730774
Cg6g013850	4.48038	2.16362	3.24e-12
Cg1g001310	4.48015	2.16355	0.164737
Cg5g005630	4.47602	2.16222	0.0336022
CgUng010240	4.46765	2.15951	0.00171291
Cg2g015690	4.46179	2.15762	1.78e-12
Cg2g019740	4.45629	2.15584	0.000398867
Cg9g022530	4.45377	2.15503	9.93e-05
Cg7g012590	4.44302	2.15154	8.64e-05
Cg7g014410	4.44025	2.15064	0.0160959
Cg1g017390	4.43798	2.1499	1.23e-06
Cg7g020210	4.43411	2.14865	5.12e-13
Cg8g023080	4.4337	2.14851	2.21e-14
Cg5g036980	4.43054	2.14748	6.07e-15
CgUng002620	4.42944	2.14712	0.0703347
Cg6g020170	4.4243	2.14545	1.07e-13
Cg5g015770	4.416	2.14274	5.09e-14
Cg9g001120	4.41401	2.14209	3.69e-07
Cg6g002950	4.41358	2.14195	0.37594
Cg4g000220	4.41005	2.1408	1.37e-11
CgUng002670	4.40835	2.14024	0.000506943
Cg3g002630	4.40664	2.13968	1.26e-14
Cg7g007780	4.38996	2.13421	0.504275
Cg5g036600	4.3781	2.13031	0.0924423
Cg6g005050	4.37043	2.12778	3.04e-06
Cg2g039970	4.36628	2.1264	8.77e-14
Cg9g022150	4.3625	2.12516	6.37e-15
Cg4g003020	4.3612	2.12472	0.00270617
Cg6g006210	4.36098	2.12465	5.07e-14
Cg1g020640	4.35287	2.12197	0.244194
Cg1g019920	4.35053	2.12119	0.000108595
Cg8g024830	4.34858	2.12054	0.0391527
Cg1g018240	4.34624	2.11977	0.743145
Cg2g015330	4.34624	2.11977	0.743145
Cg3g002960	4.34624	2.11977	0.743145
Cg9g009860	4.34623	2.11976	0.16351
Cg4g017990	4.34261	2.11856	4.17e-12
Cg6g001460	4.33817	2.11709	0.502142
Cg3g025100	4.33736	2.11682	0.74337
Cg4g022460	4.33234	2.11515	0.448236
Cg2g023640	4.32884	2.11398	0.089469
Cg1g016590	4.32847	2.11386	0.743595
Cg3g021070	4.32847	2.11386	0.743595
Cg6g020020	4.32723	2.11345	1.26e-13
Cg5g040330	4.32286	2.11199	3.32e-09
Cg3g012750	4.31917	2.11075	2.79e-14
Cg2g026780	4.31584	2.10964	0.375065
Cg9g026490	4.31561	2.10957	4.79e-11
Cg2g008550	4.30543	2.10616	0.511977
Cg4g019610	4.30194	2.10499	2.51e-14
Cg6g016390	4.3011	2.10471	0.0167751
Cg8g024880	4.29557	2.10285	0.255773
CgUng008110	4.28385	2.09891	0.735801
Cg6g018160	4.27891	2.09724	0.000338184
Cg2g021930	4.27831	2.09704	0.367496
Cg9g001670	4.27554	2.09611	0.506686
Cg7g013560	4.27554	2.09611	0.736016
Cg8g023520	4.27476	2.09584	0.163176
Cg2g018720	4.26934	2.09401	5.37e-06
Cg2g001100	4.26653	2.09306	0.0833791
Cg6g019500	4.26513	2.09259	5.56e-09
Cg8g019580	4.26504	2.09256	1.89e-14
Cg2g040610	4.2643	2.09231	0.0329237
Cg9g013570	4.26378	2.09213	0.118238
Cg2g039930	4.26302	2.09188	2.39e-07
Cg7g018870	4.26171	2.09143	1.02e-12
Cg9g000700	4.26157	2.09139	3.8e-05
Cg1g024260	4.25953	2.09069	0.0581219
Cg1g003140	4.25801	2.09018	0.0555165
Cg9g002730	4.25169	2.08804	0.0103739
Cg6g019140	4.2497	2.08736	2.65e-12
Cg6g017950	4.24953	2.0873	6.24e-14
Cg4g019630	4.24479	2.08569	8.93e-06
Cg5g032120	4.24218	2.08481	1.61e-09
Cg5g032220	4.24136	2.08453	1.38e-13
Cg3g007380	4.23268	2.08157	0.415936
Cg6g020440	4.22818	2.08004	0.506266
Cg9g020350	4.22521	2.07902	0.000925297
Cg1g019140	4.22406	2.07863	1.07e-05
Cg9g008090	4.22351	2.07844	1.67e-07
Cg6g024560	4.22329	2.07837	0.0379423
Cg4g006940	4.21121	2.07423	5.25e-12
Cg6g016170	4.21008	2.07385	0.000395767
Cg7g000100	4.20774	2.07304	0.00130417
Cg4g013440	4.20763	2.07301	4.08e-07
Cg4g000140	4.20388	2.07172	0.214375
Cg2g042180	4.19933	2.07016	1.15e-12
Cg1g010200	4.199	2.07005	4.18e-13
Cg2g028040	4.19827	2.06979	1.29e-05
Cg7g019440	4.19726	2.06945	5.33e-05
Cg5g018510	4.19533	2.06878	7.65e-08
Cg9g002310	4.19377	2.06825	0.0247366
CgUng005890	4.19073	2.0672	0.000422568
Cg5g003600	4.18829	2.06636	2.03e-06
Cg6g003480	4.18411	2.06492	4.21e-09
Cg4g022560	4.18189	2.06415	0.000889531
Cg6g002780	4.18176	2.06411	1.54e-07
Cg4g018090	4.18125	2.06393	6.6e-14
Cg9g029340	4.17932	2.06327	1.04e-12
Cg5g039460	4.17756	2.06266	2.53e-09
Cg4g011060	4.17263	2.06096	0.510592
Cg1g002680	4.17088	2.06035	2.9e-11
CgUng010390	4.1676	2.05922	0.10094
Cg8g023420	4.16556	2.05851	7.05e-06
Cg2g020520	4.16442	2.05811	0.147728
Cg3g020450	4.16219	2.05734	5.8e-14
Cg2g041500	4.16148	2.0571	6.51e-10
Cg1g025030	4.16141	2.05707	0.292524
Cg1g007420	4.15901	2.05624	1.02e-05
Cg4g019940	4.15133	2.05357	0.025008
Cg3g019060	4.14993	2.05309	4.05e-13
Cg9g019620	4.14918	2.05283	2.86e-12
Cg5g031440	4.13873	2.04919	0.000189052
Cg5g001390	4.13315	2.04724	0.0687868
Cg9g019530	4.13001	2.04615	0.000647901
Cg2g031680	4.12919	2.04586	0.0280288
Cg4g006090	4.12231	2.04345	0.510322
Cg7g010000	4.12087	2.04295	0.0268023
Cg5g019800	4.11519	2.04096	0.00389986
Cg7g017090	4.11347	2.04036	1.79e-06
Cg5g026140	4.11256	2.04004	0.00029645
Cg2g000340	4.10868	2.03868	0.749272
Cg7g017680	4.10868	2.03868	0.749272
CgUng010880	4.10868	2.03868	0.749272
Cg3g021100	4.10262	2.03654	1.94e-10
Cg1g014890	4.0998	2.03555	0.749506
CgUng010350	4.0998	2.03555	0.749506
Cg6g008520	4.09886	2.03522	2.97e-11
Cg9g028420	4.09468	2.03375	1.02e-07
Cg5g010290	4.09242	2.03295	2.45e-12
Cg1g021310	4.08905	2.03176	1.96e-12
Cg5g036990	4.0885	2.03157	0.0487581
Cg2g046400	4.08509	2.03037	0.0684971
Cg1g010330	4.08359	2.02984	0.325389
Cg7g017570	4.0815	2.0291	0.101043
Cg1g012430	4.07947	2.02838	0.0485212
Cg5g040150	4.0772	2.02758	0.000122497
Cg9g024080	4.07316	2.02615	0.00728396
Cg8g008710	4.07295	2.02607	5.71e-12
Cg9g027800	4.06973	2.02493	0.741433
Cg5g023980	4.06557	2.02346	0.514744
Cg2g033930	4.05601	2.02006	6.45e-07
Cg2g025570	4.0531	2.01902	0.741879
Cg6g009300	4.0531	2.01902	0.741879
Cg4g004370	4.05136	2.01841	9.97e-05
Cg9g026820	4.0488	2.01749	1.6e-12
Cg2g024640	4.04598	2.01649	2.21e-13
Cg5g036910	4.0432	2.0155	8.47e-05
Cg3g023400	4.04203	2.01508	0.0827906
Cg3g006460	4.04119	2.01478	1.77e-07
Cg2g031100	4.03075	2.01105	4.79e-05
Cg4g023900	4.02954	2.01061	6.35e-11
Cg3g018040	4.0295	2.0106	1.64e-08
Cg1g008170	4.02505	2.00901	0.31393
Cg7g013910	4.02024	2.00728	0.000244341
Cg5g012630	4.01924	2.00692	0.119823
Cg5g007350	4.01917	2.0069	0.0401696
Cg9g023340	4.01795	2.00646	0.00207784
Cg3g013790	4.01724	2.0062	4.56e-11
Cg2g011510	4.01364	2.00491	4.99e-10
Cg8g022930	4.01276	2.0046	0.328326
Cg8g010040	4.01048	2.00377	0.000103678
Cg7g006150	4.00818	2.00295	0.0369629
Cg7g014600	3.99963	1.99987	0.0253544
Cg1g016830	3.99243	1.99727	1.09e-12
Cg9g013320	3.99064	1.99662	0.0502172
Cg6g017980	3.99056	1.99659	0.000184933
Cg1g007850	3.98532	1.9947	6.85e-13
Cg1g009300	3.98465	1.99445	1.69e-07
Cg2g018330	3.97974	1.99267	2.18e-07
Cg1g004150	3.97969	1.99266	5.24e-13
Cg4g009050	3.97965	1.99264	5.41e-09
Cg7g018810	3.97844	1.9922	1.11e-12
Cg3g010210	3.97518	1.99102	6.74e-13
Cg2g041170	3.97414	1.99064	1.4e-12
Cg1g010570	3.9614	1.98601	0.0126264
Cg5g032360	3.95883	1.98508	2.74e-13
Cg2g003500	3.95712	1.98445	6.43e-11
Cg6g005930	3.9547	1.98357	8.55e-07
Cg1g019550	3.9522	1.98266	0.73338
Cg2g003540	3.95163	1.98245	5.07e-13
Cg2g025640	3.95063	1.98208	1.65e-10
Cg7g008600	3.95019	1.98192	0.519321
Cg2g034270	3.94308	1.97932	0.16263
Cg3g024080	3.94087	1.97851	5.43e-09
CgUng018740	3.9385	1.97765	0.0998133
Cg2g029960	3.93689	1.97705	0.733804
Cg8g001300	3.93689	1.97705	0.733804
Cg6g018080	3.93515	1.97642	5.04e-05
Cg6g011960	3.93238	1.9754	0.0958994
Cg4g009650	3.92965	1.9744	5.23e-11
Cg6g005680	3.92952	1.97435	0.0621123
Cg8g009430	3.92949	1.97434	0.575945
Cg1g021900	3.92923	1.97425	0.734017
Cg9g024110	3.92923	1.97425	0.734017
CgUng007620	3.92863	1.97402	0.187795
Cg3g020370	3.9243	1.97243	0.000168441
Cg8g019510	3.9238	1.97225	0.475969
Cg8g001100	3.92194	1.97157	0.000201929
Cg4g022440	3.9199	1.97082	0.0727435
Cg1g013660	3.91806	1.97014	1.09e-09
Cg4g017910	3.91595	1.96936	7.01e-13
Cg7g011520	3.91336	1.96841	6.31e-12
Cg5g013480	3.91082	1.96747	0.000146858
Cg8g022140	3.90757	1.96627	1.55e-12
Cg6g008450	3.90656	1.9659	1.33e-11
Cg3g025970	3.90522	1.9654	1.26e-11
Cg6g014440	3.89989	1.96343	0.12836
Cg9g026720	3.89724	1.96245	0.197341
Cg9g000780	3.89455	1.96146	1.09e-12
Cg5g004700	3.89192	1.96048	2.61e-07
Cg7g001800	3.88066	1.9563	0.000214159
Cg2g036400	3.87265	1.95332	2.69e-11
Cg5g036500	3.87189	1.95304	0.0376238
Cg2g006920	3.87113	1.95275	0.755633
Cg2g008000	3.87113	1.95275	0.755633
Cg5g038980	3.86503	1.95048	1.44e-07
CgUng015640	3.86001	1.94861	0.416399
Cg5g039960	3.85958	1.94844	6.62e-05
CgUng015120	3.84729	1.94384	0.747497
Cg3g024250	3.84576	1.94327	0.000243958
Cg4g007050	3.8445	1.9428	0.0183843
Cg2g007610	3.83897	1.94072	0.747728
Cg2g019730	3.83897	1.94072	0.747728
Cg9g006740	3.83492	1.9392	0.124737
Cg6g010760	3.83345	1.93864	1.68e-12
Cg5g022450	3.82912	1.93701	0.00249206
Cg2g037930	3.81085	1.93011	1.98e-11
Cg7g022680	3.8096	1.92964	0.121819
Cg5g039400	3.80332	1.92726	0.193025
Cg7g003460	3.80093	1.92635	3.21e-07
Cg2g036000	3.79391	1.92368	0.0300151
Cg2g045770	3.79209	1.92299	2.35e-06
Cg5g020140	3.79108	1.92261	1.35e-11
Cg6g015260	3.79018	1.92227	5.41e-11
Cg1g025530	3.78794	1.92141	0.0797002
Cg1g004270	3.78146	1.91894	0.113845
Cg5g037520	3.77748	1.91742	2.21e-12
Cg3g014930	3.77727	1.91735	0.481886
Cg2g043670	3.77507	1.9165	0.137778
Cg7g018770	3.77394	1.91607	3.41e-11
Cg6g018250	3.76688	1.91337	3.62e-06
Cg2g016100	3.75726	1.90968	0.0410628
Cg5g018900	3.74738	1.90588	0.739147
Cg9g006290	3.74738	1.90588	0.739147
Cg2g032000	3.74685	1.90568	2.05e-10
Cg5g016800	3.74528	1.90507	8.97e-12
Cg5g006490	3.74243	1.90398	2.42e-10
Cg9g005160	3.74214	1.90386	1.45e-11
Cg8g012260	3.74078	1.90334	5.09e-08
Cg5g003920	3.74041	1.9032	3.82e-09
Cg2g034540	3.73972	1.90293	0.739367
Cg9g009900	3.73972	1.90293	0.739367
Cg9g010730	3.73972	1.90293	0.739367
Cg5g043580	3.73846	1.90244	3.01e-11
Cg5g037850	3.73699	1.90188	3.43e-10
Cg2g015480	3.73556	1.90132	0.205916
Cg7g016880	3.7352	1.90119	5.06e-05
Cg2g031890	3.73423	1.90081	0.426022
Cg7g018230	3.72778	1.89832	7.34e-11
Cg4g012730	3.72532	1.89737	1.4e-06
Cg6g000800	3.72472	1.89713	0.0162537
Cg9g000960	3.7244	1.89701	3.06e-06
Cg6g003870	3.71953	1.89512	0.583751
Cg5g028510	3.7126	1.89243	7.52e-08
Cg8g023070	3.70984	1.89136	0.00593238
Cg2g027650	3.70926	1.89113	4.03e-06
Cg3g003200	3.70146	1.88809	0.0629186
Cg2g024890	3.69617	1.88603	7.05e-10
Cg9g017350	3.69484	1.88551	0.301316
Cg2g010860	3.69129	1.88413	4.19e-08
Cg3g017800	3.69048	1.88381	0.143822
Cg2g037920	3.68352	1.88108	0.121624
Cg5g024850	3.67809	1.87896	0.140871
Cg2g002540	3.66823	1.87508	2.36e-11
Cg6g006250	3.66785	1.87493	1.06e-05
Cg4g013510	3.66628	1.87432	3.88e-06
Cg5g031030	3.6638	1.87334	3.64e-05
Cg2g007490	3.66126	1.87234	0.0463502
Cg1g008440	3.65488	1.86982	0.00212547
Cg7g013100	3.65299	1.86908	0.476883
Cg7g003570	3.64923	1.86759	1.15e-07
Cg6g006340	3.64895	1.86748	0.000284071
Cg9g019220	3.64783	1.86704	1.61e-05
Cg9g002150	3.64462	1.86577	1.31e-11
Cg8g007340	3.64078	1.86425	1.54e-11
Cg6g023320	3.6348	1.86188	0.0713151
Cg8g018820	3.63368	1.86143	1.22e-11
Cg3g023850	3.63274	1.86106	1.28e-06
Cg5g009900	3.6295	1.85977	7.72e-09
Cg3g018250	3.62501	1.85798	1.04e-10
Cg4g005960	3.62485	1.85792	0.753789
Cg4g000260	3.62239	1.85694	4.71e-10
Cg8g005550	3.62214	1.85684	1.06e-08
Cg5g009510	3.61951	1.8558	1.32e-11
Cg2g033770	3.6169	1.85475	0.0284289
Cg2g018100	3.61628	1.85451	0.593504
Cg8g002100	3.61601	1.8544	0.853802
Cg9g020100	3.61601	1.8544	0.853802
Cg1g022210	3.61247	1.85298	0.587863
Cg2g007230	3.61096	1.85238	0.189714
Cg1g028550	3.60713	1.85085	0.853953
Cg6g015830	3.60575	1.8503	5.95e-11
Cg1g026570	3.60279	1.84912	0.476298
Cg9g020390	3.60245	1.84898	5.2e-11
Cg2g031630	3.60093	1.84837	8.31e-12
Cg2g005950	3.60029	1.84811	0.0237066
Cg4g018120	3.59935	1.84774	0.112449
Cg3g012650	3.59825	1.84729	0.854105
Cg6g005380	3.59825	1.84729	0.854105
Cg6g014380	3.59825	1.84729	0.854105
Cg2g022480	3.5981	1.84723	0.00354691
Cg2g036790	3.59203	1.8448	3.46e-11
Cg5g003930	3.59078	1.8443	1.76e-11
Cg5g001040	3.59036	1.84413	1.38e-08
Cg5g004460	3.58961	1.84383	1.57e-08
Cg4g022600	3.58939	1.84374	1.63e-10
Cg5g003410	3.58936	1.84373	0.854258
Cg2g002380	3.58465	1.84183	0.000250302
Cg2g000360	3.58176	1.84067	0.00646846
Cg3g004940	3.57919	1.83963	3.51e-10
Cg1g016920	3.57819	1.83923	0.0233563
Cg8g013220	3.57508	1.83797	6.13e-07
Cg9g000940	3.57245	1.83692	0.587428
Cg3g024820	3.57052	1.83613	4.24e-11
Cg1g008130	3.56763	1.83497	0.000487728
Cg4g004610	3.56645	1.83449	1.5e-08
Cg1g006200	3.56423	1.83359	0.587751
Cg2g024850	3.56151	1.83249	0.000467473
Cg7g011900	3.56001	1.83188	0.0716399
Cg1g001610	3.5579	1.83103	0.26265
Cg2g010220	3.55585	1.83019	2.64e-11
Cg9g006930	3.55556	1.83008	0.333031
Cg3g006470	3.55498	1.82984	5.63e-11
Cg1g007880	3.5534	1.8292	2.74e-11
Cg2g017150	3.54565	1.82605	0.000194867
Cg3g024940	3.54495	1.82576	0.0353409
Cg9g024430	3.54305	1.82499	4.48e-10
Cg2g009620	3.54256	1.82479	0.745125
Cg4g003570	3.54256	1.82479	0.745125
Cg5g009370	3.54256	1.82479	0.745125
Cg7g006300	3.54172	1.82445	3.59e-08
CgUng007040	3.53989	1.8237	5.51e-10
Cg1g016710	3.5351	1.82175	0.00058008
Cg5g000730	3.5349	1.82167	0.745353
Cg1g008410	3.53257	1.82072	0.266568
Cg1g013710	3.53142	1.82025	0.260382
Cg3g015470	3.52861	1.8191	6.15e-11
Cg5g003300	3.52847	1.81904	8.7e-11
Cg2g015140	3.52331	1.81693	1.12e-09
Cg5g010310	3.52304	1.81682	0.399769
Cg9g012310	3.52254	1.81662	2.46e-10
Cg8g010360	3.52204	1.81641	4.38e-06
Cg6g006070	3.51627	1.81405	1.24e-09
Cg6g019890	3.51384	1.81305	9.94e-10
Cg7g014490	3.51307	1.81273	4.29e-10
Cg9g012840	3.51165	1.81215	0.342716
Cg3g025800	3.50746	1.81043	1.79e-07
Cg2g001330	3.50174	1.80807	4.32e-10
Cg9g001820	3.50125	1.80787	0.592234
Cg1g021320	3.49911	1.80699	5.5e-10
Cg1g017920	3.49774	1.80642	1.01e-10
Cg5g041740	3.49682	1.80604	2.1e-10
Cg5g014470	3.49436	1.80503	0.066228
Cg3g014050	3.49423	1.80497	5.51e-10
Cg3g001800	3.49326	1.80457	9.88e-05
Cg7g003590	3.48859	1.80264	0.00242899
Cg7g020100	3.4867	1.80186	2.72e-09
Cg5g010700	3.48391	1.80071	0.668716
Cg7g001510	3.48214	1.79997	0.21099
Cg2g024840	3.48214	1.79997	3.58e-07
Cg4g020040	3.47779	1.79817	1.54e-10
Cg3g019200	3.47652	1.79765	3.67e-10
Cg2g022560	3.46758	1.79393	6.87e-07
Cg5g036890	3.46735	1.79383	3.07e-10
Cg4g007320	3.46528	1.79297	1.2e-10
Cg9g016090	3.46352	1.79224	0.0181282
Cg3g004570	3.46151	1.7914	0.357391
Cg2g046200	3.46133	1.79133	0.490925
Cg3g017190	3.46064	1.79104	3.53e-08
Cg4g023140	3.45835	1.79009	0.591954
Cg7g003920	3.4473	1.78547	0.000264104
Cg8g009040	3.44715	1.7854	0.0253001
Cg8g024030	3.44504	1.78452	5.85e-09
Cg9g013470	3.4437	1.78396	0.434766
Cg9g001140	3.44342	1.78384	6.19e-07
Cg5g030560	3.43512	1.78036	0.000148689
Cg1g010450	3.43293	1.77944	0.351251
Cg8g018300	3.42951	1.778	4.99e-08
Cg8g007160	3.4295	1.778	4.66e-10
Cg5g027590	3.42935	1.77794	3.71e-10
Cg2g043620	3.4289	1.77774	0.482385
Cg5g027400	3.42437	1.77584	0.00251619
Cg7g003910	3.421	1.77442	0.0648992
Cg6g023240	3.42087	1.77436	4.85e-08
Cg2g003700	3.42077	1.77432	2.57e-06
Cg5g031150	3.42017	1.77407	9.52e-11
Cg3g022190	3.41938	1.77374	2.39e-10
Cg7g007460	3.4174	1.7729	0.00238364
Cg2g020060	3.41634	1.77245	0.0161483
Cg2g026110	3.41483	1.77181	0.0390582
Cg6g013390	3.41147	1.77039	1.03e-10
Cg5g007660	3.40792	1.76889	0.00646046
Cg3g020860	3.40563	1.76792	1.42e-08
Cg5g031920	3.40486	1.7676	3.02e-09
Cg6g006230	3.40478	1.76756	7.17e-05
Cg5g031450	3.402	1.76638	3.85e-10
Cg2g033830	3.40075	1.76586	9.01e-09
Cg3g011890	3.40019	1.76562	0.0877081
Cg3g003000	3.39826	1.7648	0.31001
Cg9g023970	3.39759	1.76451	8.73e-10
Cg4g023640	3.39631	1.76397	1.17e-09
CgUng003480	3.39566	1.76369	9.52e-10
Cg2g025110	3.39438	1.76315	1.74e-10
Cg7g004040	3.39418	1.76306	0.596541
Cg2g044880	3.39381	1.76291	1.04e-09
Cg6g005670	3.39355	1.7628	3.23e-05
Cg5g021630	3.38845	1.76063	0.258459
Cg2g027140	3.38653	1.75981	0.602629
Cg1g015700	3.38596	1.75956	0.852649
Cg7g016090	3.38458	1.75898	0.00162386
Cg7g021380	3.38168	1.75774	0.000380883
Cg4g006560	3.3785	1.75638	1.32e-06
Cg3g004320	3.37846	1.75636	0.857937
Cg7g004050	3.37846	1.75636	0.857937
Cg9g018580	3.37846	1.75636	0.857937
Cg4g014320	3.378	1.75617	1.49e-05
Cg1g022540	3.37764	1.75602	0.852799
Cg5g021580	3.37689	1.7557	5.83e-09
Cg5g029170	3.37043	1.75293	2.29e-06
Cg5g013720	3.36957	1.75257	0.858095
Cg5g022420	3.36957	1.75257	0.858095
Cg6g010820	3.36957	1.75257	0.858095
Cg7g009920	3.36957	1.75257	0.858095
Cg9g017420	3.36957	1.75257	0.858095
Cg5g001730	3.36583	1.75096	6.91e-06
Cg1g016030	3.36513	1.75066	0.67277
Cg5g009970	3.36173	1.7492	0.0190054
Cg5g004690	3.36125	1.749	0.000285238
Cg2g012960	3.3609	1.74885	0.481334
Cg9g011550	3.36069	1.74876	0.858253
Cg5g039310	3.35783	1.74753	7.82e-09
Cg5g003310	3.34928	1.74385	5.99e-10
Cg9g002600	3.34731	1.743	0.00491341
Cg9g004440	3.34382	1.7415	3.84e-10
Cg9g014780	3.34106	1.74031	6.78e-10
Cg9g025800	3.33774	1.73887	0.751328
Cg9g029000	3.33774	1.73887	0.751328
Cg5g010560	3.33658	1.73837	9.86e-05
CgUng011290	3.33595	1.7381	0.25815
Cg4g010400	3.33499	1.73768	1.85e-09
Cg8g023430	3.33442	1.73744	6.29e-06
Cg8g001420	3.33033	1.73566	0.00230352
Cg5g001810	3.32871	1.73496	0.29618
Cg3g005500	3.32789	1.73461	0.662437
Cg2g007470	3.32574	1.73368	8.47e-10
Cg1g013770	3.32406	1.73295	4.31e-07
Cg1g006620	3.32316	1.73256	4.65e-06
Cg5g036940	3.32236	1.73221	0.234783
Cg4g020020	3.32044	1.73137	2.05e-09
Cg3g007080	3.31886	1.73069	3.73e-07
Cg3g004580	3.31878	1.73065	0.153694
Cg4g001170	3.31502	1.72902	5.23e-07
Cg2g036650	3.31243	1.72789	0.339673
Cg3g001140	3.30836	1.72612	0.17012
Cg1g025630	3.30836	1.72611	0.0025631
Cg2g020920	3.30282	1.7237	1.38e-09
Cg3g022500	3.30182	1.72326	4.81e-10
Cg1g007430	3.2984	1.72176	2.74e-10
CgUng001430	3.29716	1.72122	9.68e-10
Cg7g016280	3.29183	1.71889	2.22e-08
Cg4g002140	3.29068	1.71838	5.27e-10
Cg3g024790	3.28771	1.71708	5.48e-10
Cg9g028610	3.28471	1.71577	4.3e-10
Cg8g004670	3.27985	1.71363	5.36e-06
Cg5g017170	3.27754	1.71261	5.35e-10
Cg5g001080	3.2774	1.71255	4.33e-10
Cg4g011120	3.27316	1.71069	2.26e-09
Cg2g015050	3.272	1.71017	0.256515
CgUng002260	3.27198	1.71017	1.2e-09
Cg2g023440	3.27076	1.70962	0.538894
Cg5g039240	3.26869	1.70871	1.85e-06
Cg7g017040	3.26599	1.70752	0.0195081
Cg2g017540	3.26346	1.7064	0.053381
Cg6g017450	3.25728	1.70367	0.0421211
Cg5g026190	3.25566	1.70295	6.48e-08
Cg6g006870	3.25478	1.70256	4.81e-06
Cg9g010760	3.25457	1.70247	0.671601
Cg2g019260	3.2541	1.70226	1.44e-09
Cg7g021560	3.2538	1.70213	8.76e-10
Cg2g013750	3.25083	1.70081	3.07e-09
Cg3g012140	3.24865	1.69984	9.38e-07
Cg4g016880	3.24864	1.69984	0.166304
Cg2g002390	3.24767	1.6994	1.56e-09
Cg5g013660	3.24296	1.69731	8.45e-10
Cg5g043350	3.24256	1.69713	8.87e-08
Cg3g006720	3.24243	1.69707	1.14e-08
Cg1g025820	3.24223	1.69699	0.18327
Cg9g023180	3.24214	1.69694	0.234159
Cg1g020630	3.24172	1.69676	0.00664143
CgUng012040	3.24038	1.69616	0.492391
Cg3g016770	3.23861	1.69537	2.84e-06
Cg4g003750	3.23694	1.69463	0.256192
Cg3g007140	3.23503	1.69378	0.00519158
CgUng015150	3.23437	1.69349	0.661052
Cg9g020960	3.22775	1.69053	0.588682
Cg7g003620	3.22591	1.68971	1.13e-07
Cg5g037530	3.2252	1.68939	1.54e-07
Cg3g019240	3.2232	1.68849	3.38e-09
Cg5g022050	3.22124	1.68762	5.89e-08
Cg2g007170	3.21917	1.68669	8.57e-09
Cg6g007730	3.21679	1.68562	0.000815052
Cg9g020830	3.21575	1.68516	0.0163277
Cg5g005470	3.21537	1.68499	0.000342145
Cg3g018460	3.21256	1.68373	0.281878
Cg7g007170	3.21223	1.68357	3.57e-09
CgUng009010	3.21025	1.68269	0.00897323
Cg5g030800	3.20736	1.68138	8.16e-10
Cg5g038100	3.20693	1.68119	0.00786404
Cg3g022800	3.20573	1.68065	3.05e-08
Cg3g006820	3.20436	1.68004	0.321194
Cg3g015410	3.2027	1.67929	6.18e-10
Cg6g008920	3.19608	1.6763	6.31e-10
Cg2g041800	3.19597	1.67626	4.58e-07
Cg1g017420	3.1955	1.67604	4.95e-08
Cg7g017140	3.19455	1.67561	1.77e-09
Cg5g024120	3.19419	1.67545	0.103336
Cg3g018520	3.19005	1.67358	4.44e-06
Cg2g022840	3.18889	1.67305	1.29e-08
Cg3g014020	3.18754	1.67244	4.52e-09
Cg7g010180	3.18613	1.6718	0.00138922
Cg5g008970	3.18494	1.67126	9.72e-06
Cg2g033920	3.18463	1.67113	5.01e-09
Cg1g009440	3.18446	1.67105	0.0276976
Cg2g046070	3.17974	1.66891	0.113609
Cg7g000750	3.17931	1.66872	0.411373
Cg8g000200	3.17815	1.66819	2.91e-09
Cg6g001780	3.171	1.66494	1.76e-08
Cg9g029280	3.16938	1.6642	2.26e-09
Cg4g019820	3.16796	1.66355	2.81e-09
Cg1g010680	3.16352	1.66153	0.856738
Cg2g017810	3.16352	1.66153	0.856738
Cg8g012150	3.16352	1.66153	0.856738
Cg3g023370	3.15993	1.65989	5.19e-07
Cg1g019520	3.15978	1.65982	2.62e-09
Cg5g007010	3.15834	1.65917	6.79e-10
Cg5g039390	3.15656	1.65835	9.58e-07
Cg3g005220	3.15622	1.6582	2.17e-08
Cg1g013580	3.1555	1.65787	0.369975
Cg2g009240	3.1552	1.65773	0.856894
Cg6g011750	3.15017	1.65543	0.0952887
Cg5g025560	3.14839	1.65461	5.35e-09
Cg2g043710	3.14798	1.65443	1.97e-09
Cg1g023710	3.14755	1.65423	2.62e-09
Cg1g026300	3.14705	1.654	0.116093
Cg7g003490	3.14688	1.65392	0.85705
Cg7g007810	3.14688	1.65392	0.85705
Cg9g008080	3.14507	1.65309	9.39e-07
Cg2g041890	3.14389	1.65255	0.0495025
Cg6g011360	3.14328	1.65227	0.385332
Cg9g007440	3.14203	1.6517	0.540669
Cg3g016920	3.14108	1.65126	0.002874
Cg2g022520	3.1409	1.65118	0.862243
Cg6g000650	3.1409	1.65118	0.862243
Cg6g024300	3.1409	1.65118	0.862243
CgUng007180	3.1409	1.65118	0.862243
CgUng009450	3.1409	1.65118	0.862243
Cg3g003390	3.1406	1.65104	0.0472524
Cg2g030460	3.13999	1.65076	0.351544
Cg5g008990	3.13435	1.64817	1.26e-09
Cg2g038420	3.13202	1.64709	0.862407
Cg2g042070	3.13202	1.64709	0.862407
Cg4g020530	3.13202	1.64709	0.862407
Cg9g018280	3.13202	1.64709	0.862407
CgUng004550	3.13202	1.64709	0.862407
Cg5g024990	3.13049	1.64639	0.0672978
Cg4g019660	3.13045	1.64637	1.74e-05
Cg5g004940	3.12985	1.64609	7.99e-07
Cg7g023960	3.12951	1.64594	0.0227647
Cg3g019070	3.12443	1.6436	3.16e-06
Cg6g013830	3.12292	1.64289	5.34e-09
CgUng019780	3.12025	1.64166	0.669881
Cg8g004030	3.12022	1.64165	1.08e-08
Cg4g019950	3.11949	1.64131	1.85e-09
Cg7g019520	3.11514	1.6393	0.000142579
Cg2g012630	3.11328	1.63844	8.02e-07
Cg9g024660	3.11251	1.63808	0.000381808
Cg4g001120	3.11193	1.63781	1.12e-08
Cg9g006170	3.11109	1.63742	4.88e-06
Cg6g005360	3.11038	1.63709	1.88e-09
Cg5g012320	3.11011	1.63697	0.851258
Cg5g016140	3.11011	1.63697	0.851258
Cg7g016170	3.10742	1.63572	1.57e-08
Cg9g000570	3.10736	1.63569	0.0021067
Cg2g021180	3.10712	1.63558	1.2e-07
Cg9g005000	3.10652	1.6353	9.13e-09
Cg2g044860	3.10499	1.63459	0.000854535
Cg5g005320	3.10334	1.63382	1.92e-09
Cg6g003400	3.10245	1.63341	0.851406
Cg6g001770	3.10058	1.63254	2.2e-07
Cg1g010550	3.1	1.63227	0.365308
Cg3g017810	3.09965	1.6321	3.47e-08
CgUng005880	3.09895	1.63178	0.0128957
Cg1g007620	3.09867	1.63165	0.00389602
Cg9g009570	3.09561	1.63023	2.51e-05
Cg9g006360	3.09505	1.62996	4.1e-09
Cg5g017590	3.09493	1.62991	0.00871867
Cg4g009120	3.09479	1.62984	0.851554
Cg5g034120	3.09479	1.62984	0.851554
Cg2g006660	3.09461	1.62976	0.068735
Cg4g011570	3.09053	1.62786	4.75e-09
Cg3g023700	3.08892	1.6271	0.016633
Cg6g016740	3.08799	1.62667	0.00590617
Cg6g014910	3.08573	1.62561	0.153294
Cg4g015490	3.08332	1.62448	7.7e-09
Cg7g014520	3.08331	1.62448	0.00919529
Cg9g006280	3.08297	1.62432	2.24e-09
Cg3g004510	3.0795	1.6227	0.165106
Cg6g000980	3.07883	1.62238	4.14e-08
Cg5g033190	3.07721	1.62162	2.18e-06
Cg8g004590	3.07442	1.62031	9.26e-09
Cg5g004960	3.07378	1.62001	6.29e-09
Cg1g013940	3.07099	1.6187	2.84e-09
Cg5g032390	3.07034	1.6184	1.69e-08
Cg2g045730	3.06913	1.61783	6.53e-09
Cg6g011700	3.06887	1.61771	0.193048
Cg6g012640	3.06855	1.61756	0.215136
Cg9g002350	3.06831	1.61744	0.0250426
Cg2g046250	3.0667	1.61669	7.03e-09
Cg3g019430	3.06591	1.61632	6.59e-07
Cg1g029300	3.06522	1.61599	0.0954196
Cg9g025720	3.0643	1.61556	1.41e-08
Cg3g014000	3.06298	1.61494	0.0279371
Cg6g002920	3.06276	1.61483	4.65e-09
Cg2g009740	3.06102	1.61401	3.34e-09
Cg2g022910	3.05906	1.61309	0.284869
Cg5g013320	3.059	1.61306	1.79e-08
Cg9g001620	3.05885	1.61299	7.26e-09
Cg2g037500	3.0534	1.61042	4.24e-09
CgUng002910	3.05201	1.60976	6.67e-08
Cg6g024530	3.05178	1.60965	0.00674847
Cg7g019610	3.0487	1.60819	0.00265107
Cg3g012010	3.04746	1.60761	4.85e-09
Cg1g007870	3.04741	1.60758	1.83e-05
Cg1g019470	3.04532	1.60659	9.6e-09
Cg5g036060	3.04486	1.60637	5.78e-06
Cg5g020220	3.04416	1.60604	0.267866
Cg3g011670	3.04114	1.60461	0.0193558
Cg6g019340	3.04064	1.60438	0.3869
Cg7g003410	3.0396	1.60388	5.9e-07
Cg5g034530	3.03885	1.60353	1.7e-08
Cg3g018740	3.03219	1.60036	1.98e-07
Cg9g001520	3.03002	1.59933	2.9e-08
Cg3g010310	3.02955	1.59911	0.0219907
Cg7g011570	3.0292	1.59894	7.38e-08
Cg7g006170	3.02783	1.59828	7e-09
Cg7g005360	3.02615	1.59748	8.69e-09
Cg3g016700	3.0228	1.59589	3.95e-09
Cg9g026560	3.02109	1.59507	4.25e-05
Cg9g028590	3.0189	1.59402	1.57e-07
CgUng015710	3.01438	1.59186	0.67381
Cg5g013330	3.01235	1.59089	3.17e-09
Cg2g021490	3.01063	1.59007	0.00685215
Cg2g011070	3.01027	1.58989	0.673964
Cg7g012900	3.01025	1.58988	3.21e-05
Cg2g038500	3.00977	1.58965	0.0185364
Cg3g019420	3.0083	1.58895	8.98e-09
Cg7g022280	3.00827	1.58893	1.86e-05
Cg6g023590	3.00654	1.58811	6.85e-05
Cg5g003720	3.00506	1.58739	0.348721
Cg5g028600	3.00387	1.58682	0.663414
Cg9g028200	3.00197	1.58591	0.555947
Cg6g016790	3.00091	1.5854	8.26e-07
Cg3g018880	2.99845	1.58421	1.08e-05
Cg6g006780	2.99612	1.5831	1.12e-08
CgUng001660	2.99606	1.58307	1.08e-06
Cg1g007790	2.99533	1.58272	6.25e-06
Cg5g037260	2.99528	1.58269	2.91e-09
Cg3g000530	2.99462	1.58237	0.311623
Cg4g002180	2.99302	1.5816	0.231854
Cg5g023440	2.99266	1.58143	2.47e-07
Cg8g010170	2.99238	1.58129	2.31e-06
Cg8g018860	2.99214	1.58118	1.21e-05
Cg2g003730	2.99102	1.58064	0.560422
Cg6g006270	2.98981	1.58005	0.18349
Cg2g045000	2.9895	1.57991	0.00977968
Cg6g014150	2.98784	1.5791	0.311437
CgUng000710	2.98408	1.57729	0.000358557
Cg5g033790	2.98236	1.57645	1.56e-08
Cg3g024310	2.98019	1.57541	7.82e-06
Cg5g039450	2.98012	1.57537	5.87e-08
Cg2g032220	2.97913	1.57489	0.000334913
Cg2g033030	2.97904	1.57485	2.4e-07
Cg5g035020	2.97783	1.57426	0.0080676
Cg7g006860	2.97725	1.57398	0.000980345
Cg3g005470	2.97447	1.57263	4.89e-07
Cg3g022170	2.97169	1.57129	8.08e-07
Cg9g005670	2.97044	1.57068	3.12e-07
Cg3g013420	2.96988	1.5704	1.42e-08
Cg5g014120	2.96937	1.57016	0.405675
Cg5g018960	2.96718	1.56909	1.26e-08
Cg9g026850	2.96565	1.56835	1.31e-08
Cg2g011930	2.96423	1.56766	1.73e-07
Cg2g014260	2.96118	1.56617	5.95e-05
Cg3g016580	2.95986	1.56553	8.81e-05
Cg2g031080	2.95934	1.56528	6.6e-05
CgUng006750	2.95891	1.56506	0.169944
Cg2g041810	2.95728	1.56427	3.73e-07
Cg5g031490	2.95438	1.56286	0.424348
Cg2g021850	2.95354	1.56244	1.25e-08
Cg8g003980	2.95346	1.56241	0.00586457
Cg3g021140	2.95009	1.56076	0.000173645
Cg6g025460	2.94998	1.5607	3.89e-08
Cg6g006810	2.94844	1.55995	1.32e-06
Cg7g003380	2.94718	1.55933	0.287741
Cg1g025190	2.94161	1.55661	5.81e-05
Cg2g028050	2.94108	1.55634	0.860994
Cg3g025220	2.94029	1.55596	1.88e-08
Cg9g002690	2.93908	1.55537	4.02e-06
Cg3g012560	2.93628	1.55399	0.00110865
Cg5g037870	2.93548	1.5536	0.0342565
Cg1g016370	2.93404	1.55289	0.000395474
Cg5g025360	2.93366	1.5527	0.374868
Cg6g020490	2.93276	1.55226	0.861156
Cg8g007490	2.93276	1.55226	0.861156
CgUng007560	2.93276	1.55226	0.861156
Cg9g006700	2.93261	1.55218	0.000279927
Cg9g022340	2.92991	1.55086	1.3e-05
Cg5g001710	2.928	1.54992	2.35e-06
Cg7g010100	2.92579	1.54882	0.550409
Cg9g014370	2.92487	1.54837	4.7e-07
Cg2g010310	2.92044	1.54619	0.000366179
Cg8g024860	2.9194	1.54567	5.3e-07
Cg4g006570	2.91928	1.54561	3.29e-05
Cg6g005770	2.91908	1.54551	0.0512638
Cg3g008920	2.91846	1.54521	0.672786
Cg2g043690	2.91693	1.54445	0.32817
Cg5g011870	2.91556	1.54377	0.00247741
Cg2g003780	2.91198	1.542	3.73e-08
Cg5g001690	2.9116	1.54181	1.55e-06
Cg5g032440	2.91014	1.54109	9.46e-08
Cg2g006170	2.90985	1.54095	0.345932
Cg8g009490	2.90773	1.53989	0.218587
Cg3g024690	2.90682	1.53944	1.88e-08
Cg1g008900	2.90552	1.5388	0.000163924
Cg3g018800	2.90529	1.53868	0.855291
Cg7g021360	2.90529	1.53868	0.855291
Cg8g004530	2.90507	1.53857	9.17e-08
Cg2g032210	2.90335	1.53772	0.86673
Cg9g012140	2.90335	1.53772	0.86673
Cg9g009300	2.89838	1.53525	9.1e-08
Cg2g008070	2.89771	1.53491	2.74e-08
Cg1g008690	2.89763	1.53487	0.855445
Cg6g013770	2.89696	1.53454	4.52e-05
Cg7g012850	2.8962	1.53416	3.23e-08
Cg4g010390	2.89412	1.53313	0.317804
Cg5g022660	2.89334	1.53274	1.57e-08
Cg2g018410	2.88899	1.53056	0.515339
Cg8g000790	2.88846	1.5303	0.238557
Cg7g007610	2.88759	1.52987	0.0216043
Cg6g014610	2.8872	1.52967	2.59e-05
Cg9g016550	2.88692	1.52953	0.0350925
Cg4g009160	2.88526	1.5287	3.27e-06
CgUng019470	2.88366	1.5279	0.0360582
Cg7g023410	2.88358	1.52786	3.58e-08
Cg1g005510	2.88187	1.52701	2.7e-08
Cg9g002520	2.87978	1.52596	0.000297266
Cg5g001070	2.87971	1.52592	2.09e-08
Cg3g024580	2.87831	1.52522	1.41e-08
Cg2g036040	2.87763	1.52488	2.19e-05
Cg6g016710	2.87616	1.52415	0.192265
Cg9g016130	2.87473	1.52343	4.14e-08
Cg6g011660	2.87289	1.5225	0.0317827
Cg1g006850	2.87288	1.5225	6.03e-06
Cg5g038310	2.87225	1.52218	6.98e-05
Cg5g019690	2.86879	1.52044	5.03e-08
Cg6g009230	2.86591	1.51899	3.08e-08
Cg2g003490	2.86164	1.51684	2.67e-05
Cg5g014110	2.86158	1.51681	0.0016223
Cg2g003460	2.8585	1.51526	2.44e-07
Cg8g002630	2.84885	1.51038	0.000604157
Cg3g026070	2.8479	1.5099	0.000450086
Cg5g004420	2.84724	1.50957	0.219937
Cg3g020840	2.84697	1.50943	0.137221
Cg2g035120	2.84667	1.50927	0.0961126
CgUng010770	2.84644	1.50916	0.549123
Cg7g022670	2.84615	1.50901	2.17e-07
Cg2g042770	2.84531	1.50858	3.53e-08
Cg4g017970	2.84522	1.50854	0.00485391
Cg8g002890	2.83905	1.50541	1.26e-05
Cg7g002740	2.83696	1.50435	4.25e-06
Cg2g028770	2.83474	1.50321	0.614583
Cg5g023610	2.83438	1.50303	2.11e-07
Cg6g007880	2.83408	1.50288	2.53e-08
Cg9g026670	2.82934	1.50047	0.0287599
Cg5g002480	2.82867	1.50013	5.49e-08
Cg5g042470	2.828	1.49978	6.1e-07
Cg7g006980	2.82782	1.49969	0.00196606
Cg5g041150	2.8275	1.49953	6.71e-08
Cg7g003450	2.82622	1.49887	1.5e-07
Cg1g022220	2.82559	1.49855	0.375408
Cg6g000940	2.82528	1.4984	3.32e-08
Cg9g014020	2.82429	1.49789	0.047117
Cg2g028610	2.8226	1.49703	2e-05
Cg8g013630	2.82065	1.49603	0.46589
Cg7g003420	2.82044	1.49592	8.76e-08
Cg8g024340	2.81919	1.49528	0.000554925
Cg8g005130	2.81608	1.49369	0.274921
Cg6g006940	2.81589	1.49359	3.75e-06
Cg9g015980	2.81437	1.49281	4.16e-07
Cg5g022640	2.81432	1.49278	0.00662226
Cg5g027810	2.81422	1.49273	7.66e-08
Cg1g015620	2.8139	1.49257	0.000360114
Cg5g000600	2.81379	1.49251	0.000213388
Cg9g005170	2.81191	1.49155	3.69e-08
Cg7g016400	2.81112	1.49114	8.45e-08
Cg2g033650	2.81043	1.49079	8.07e-06
CgUng002430	2.80864	1.48987	4.72e-08
Cg5g000840	2.80818	1.48964	0.430791
Cg4g000080	2.80631	1.48868	3.39e-08
Cg1g021380	2.80536	1.48819	0.00238035
Cg8g018750	2.80022	1.48554	0.00856662
Cg5g002310	2.79193	1.48126	0.0366438
Cg1g005910	2.79184	1.48122	1.71e-07
Cg4g007560	2.78929	1.4799	1.12e-06
Cg7g006280	2.789	1.47975	0.000390544
Cg1g026780	2.78865	1.47957	0.00491271
Cg8g009240	2.78701	1.47872	0.0164614
Cg4g008490	2.78658	1.47849	0.763934
Cg7g009870	2.78478	1.47756	9.36e-08
Cg1g011960	2.78448	1.47741	0.169191
Cg4g002080	2.78319	1.47674	2.51e-05
Cg8g002960	2.78219	1.47622	1.54e-07
Cg1g016340	2.78021	1.47519	0.0725733
Cg2g020420	2.7796	1.47488	5.52e-07
Cg7g017500	2.77904	1.47459	0.000100755
Cg9g019470	2.77901	1.47457	3.68e-06
Cg1g028460	2.7782	1.47415	5.03e-08
Cg5g038640	2.77812	1.47411	5.67e-08
Cg5g019460	2.77599	1.473	1.57e-07
Cg7g021700	2.77407	1.472	4.94e-08
Cg6g017200	2.7737	1.47181	0.0749245
Cg6g011160	2.77369	1.47181	0.00169592
Cg2g032970	2.7733	1.4716	1.47e-07
Cg5g003170	2.7722	1.47103	3.52e-07
Cg8g000060	2.77051	1.47015	0.000734559
Cg5g029480	2.7694	1.46957	0.479146
Cg3g013360	2.76865	1.46918	0.000235278
Cg9g029230	2.76411	1.46682	1.73e-07
Cg8g009390	2.76291	1.46619	0.349231
Cg2g024030	2.76276	1.46611	1.78e-07
Cg9g028600	2.7624	1.46592	3.71e-07
Cg6g024990	2.7603	1.46483	2.2e-07
Cg3g010180	2.7603	1.46483	3.24e-07
Cg8g020110	2.75947	1.46439	1.18e-07
Cg3g016020	2.75506	1.46208	0.017254
Cg8g020850	2.75341	1.46122	0.000785964
Cg3g000960	2.75324	1.46113	0.00022558
Cg5g020450	2.75198	1.46047	0.111973
Cg4g014110	2.74774	1.45825	0.464536
Cg2g023820	2.74673	1.45772	0.26909
Cg3g025980	2.74614	1.4574	1.19e-05
Cg6g018320	2.74519	1.4569	0.186496
Cg8g023450	2.74058	1.45448	0.00126555
Cg9g008110	2.73958	1.45395	1.37e-07
Cg6g020050	2.73829	1.45328	2.38e-06
Cg5g027610	2.73616	1.45215	0.630509
Cg9g018210	2.73543	1.45177	2.05e-06
Cg9g002950	2.7351	1.4516	2.77e-07
Cg5g009690	2.73368	1.45085	2.16e-07
Cg3g012280	2.73339	1.45069	1.25e-07
Cg7g003650	2.73242	1.45018	1.28e-07
Cg2g044460	2.73165	1.44977	0.254495
Cg6g017720	2.73093	1.44939	2.84e-07
Cg5g029570	2.73053	1.44918	1.07e-07
Cg8g024120	2.72938	1.44857	2.86e-06
Cg1g017510	2.72878	1.44826	0.000370069
Cg2g027110	2.72851	1.44811	4.36e-07
Cg8g009530	2.72813	1.44791	0.5699
Cg6g018660	2.72716	1.4474	0.000208604
Cg6g001100	2.72499	1.44625	5.4e-05
Cg3g015130	2.72456	1.44602	2.14e-06
Cg6g020790	2.72381	1.44562	1.02e-07
Cg7g019180	2.72224	1.44479	9.82e-07
Cg1g013200	2.72037	1.4438	2.37e-07
Cg6g014130	2.71958	1.44338	0.102398
Cg6g007850	2.71934	1.44326	5.43e-07
Cg2g000630	2.71922	1.44319	5.54e-07
Cg9g019650	2.71864	1.44288	0.865428
Cg7g020760	2.71847	1.4428	3.37e-07
Cg6g025000	2.71584	1.4414	1.19e-06
Cg2g012100	2.71473	1.44081	7.77e-07
Cg7g018530	2.71416	1.44051	1.35e-06
Cg7g011870	2.71408	1.44046	8.71e-07
Cg7g021190	2.71402	1.44043	0.0125979
Cg9g006420	2.71272	1.43974	0.0308892
Cg2g023680	2.7121	1.43941	1.15e-07
Cg4g006380	2.70812	1.43729	0.859327
Cg5g036300	2.70788	1.43717	0.000871454
Cg1g010890	2.70693	1.43666	2.77e-07
Cg1g019670	2.7061	1.43622	2.1e-07
Cg5g028370	2.70429	1.43525	0.675167
Cg6g016930	2.70429	1.43525	0.675167
Cg9g010960	2.70429	1.43525	0.675167
Cg9g025930	2.70373	1.43495	4.3e-07
CgUng007510	2.70321	1.43467	0.290931
Cg2g039210	2.70224	1.43415	0.284807
CgUng001690	2.70095	1.43346	0.049219
Cg8g018720	2.70005	1.43298	1.28e-07
Cg9g029380	2.69853	1.43217	9.23e-06
Cg9g025950	2.69832	1.43206	0.000220581
Cg6g017440	2.69827	1.43203	0.000416668
Cg9g004350	2.69794	1.43186	0.76296
Cg6g006820	2.69401	1.42976	2.86e-05
Cg6g002670	2.6932	1.42932	0.518928
Cg8g005840	2.69297	1.4292	8.06e-06
Cg9g012510	2.69202	1.42869	4.7e-05
Cg5g023550	2.69164	1.42848	0.0829254
CgUng007000	2.69153	1.42843	0.477505
Cg2g034320	2.68991	1.42756	0.0470448
Cg5g029060	2.68808	1.42658	0.142337
Cg6g024120	2.68734	1.42618	1.33e-07
Cg1g009050	2.68501	1.42493	1.48e-07
Cg7g011140	2.6824	1.42352	0.522401
Cg3g005820	2.68209	1.42336	0.690713
Cg7g014160	2.68002	1.42224	0.41713
Cg7g006270	2.67962	1.42203	5.15e-07
Cg9g003930	2.67909	1.42174	0.0771075
Cg6g011730	2.67874	1.42156	0.283486
Cg5g006720	2.67816	1.42124	0.296197
Cg7g016760	2.67322	1.41858	0.170691
Cg2g038120	2.67261	1.41825	1.72e-07
Cg1g017430	2.66909	1.41635	0.000240485
Cg3g024960	2.66848	1.41602	0.0394296
Cg6g006920	2.66715	1.4153	0.00013307
Cg4g000830	2.66587	1.41461	0.0454355
Cg9g029620	2.66495	1.41411	3.54e-07
Cg5g032520	2.66409	1.41365	0.000136683
Cg9g017720	2.66405	1.41362	0.694284
Cg1g007910	2.66333	1.41323	0.000446609
Cg5g032070	2.66131	1.41214	4.31e-07
Cg3g011850	2.66064	1.41177	0.143405
Cg5g041320	2.66037	1.41163	5.1e-07
Cg5g027210	2.65997	1.41141	0.0926679
Cg7g000020	2.65979	1.41131	1.03e-06
Cg7g016950	2.65946	1.41114	2.52e-05
Cg4g018030	2.65826	1.41048	0.694494
Cg3g023930	2.65638	1.40946	0.0658525
CgUng009030	2.65529	1.40887	0.322753
Cg5g032090	2.65455	1.40847	0.278242
Cg1g007840	2.65257	1.40739	0.771712
Cg1g003540	2.65204	1.4071	0.393351
Cg2g046900	2.65176	1.40695	5.03e-06
Cg6g018300	2.65113	1.40661	1.52e-07
Cg4g004360	2.65042	1.40622	1.2e-06
Cg4g002630	2.64878	1.40533	0.00132933
CgUng002170	2.64764	1.40471	1.2e-06
Cg3g012100	2.64224	1.40176	0.698051
Cg5g015360	2.64153	1.40137	3.53e-07
Cg3g016500	2.63859	1.39977	1.57e-05
Cg8g014140	2.63843	1.39968	0.0587579
Cg2g045230	2.63807	1.39948	0.126994
Cg2g022850	2.63778	1.39933	0.183782
Cg5g028670	2.63655	1.39865	7.97e-05
Cg5g038930	2.63563	1.39815	0.29343
Cg2g008910	2.63455	1.39756	0.00208071
Cg3g014750	2.63103	1.39563	6.52e-07
Cg7g007970	2.63056	1.39537	0.000402933
Cg3g001280	2.62949	1.39478	0.368461
Cg9g019320	2.62941	1.39474	4.44e-07
Cg3g024140	2.62936	1.39471	0.390365
Cg7g020700	2.629	1.39452	1.88e-07
Cg6g002250	2.62781	1.39386	2.23e-07
Cg9g003310	2.62753	1.39371	2.38e-07
Cg4g010690	2.62723	1.39354	0.303081
Cg5g042330	2.6268	1.39331	6.45e-06
Cg7g016300	2.62656	1.39317	0.00480186
Cg1g018630	2.62509	1.39237	0.426196
Cg7g014850	2.62436	1.39196	7.14e-07
Cg2g022750	2.62344	1.39146	0.00117241
Cg7g013280	2.62309	1.39127	1.03e-05
Cg2g038080	2.6229	1.39116	0.0591669
Cg8g013670	2.6209	1.39006	5.79e-05
Cg2g025240	2.62044	1.38981	6.81e-07
Cg8g002560	2.62039	1.38978	5.61e-07
Cg9g019570	2.61821	1.38858	0.0263764
Cg9g005690	2.61687	1.38784	0.20663
Cg2g038590	2.61646	1.38762	0.530029
Cg8g017900	2.61486	1.38673	2.58e-06
Cg5g011070	2.6144	1.38648	0.0561162
Cg5g002990	2.61163	1.38495	0.0011349
Cg2g032630	2.61068	1.38443	3.03e-05
Cg2g032010	2.61059	1.38438	6.79e-07
Cg4g017680	2.60984	1.38396	9.1e-07
Cg5g032210	2.6098	1.38394	0.138287
Cg3g022490	2.60866	1.38331	2.63e-06
Cg8g021080	2.60851	1.38323	6.69e-07
Cg5g009300	2.60633	1.38202	0.693482
Cg9g001070	2.60406	1.38076	2.71e-06
Cg4g002000	2.60336	1.38037	0.00057379
Cg5g001120	2.60316	1.38027	3.49e-06
Cg5g008220	2.60313	1.38025	6.84e-06
Cg6g018720	2.60282	1.38008	7.19e-07
Cg5g001090	2.60281	1.38007	0.00661187
Cg6g018620	2.60253	1.37992	0.478933
Cg6g015530	2.599	1.37796	1.59e-06
Cg4g022480	2.59888	1.37789	0.211563
Cg3g026050	2.59451	1.37546	2.97e-05
Cg2g040040	2.59423	1.37531	3.62e-07
Cg6g002240	2.59403	1.3752	3.02e-07
Cg5g016730	2.59368	1.375	0.0692555
Cg5g040100	2.5929	1.37457	0.240199
Cg8g024710	2.59087	1.37344	0.766266
CgUng009090	2.59087	1.37344	0.766266
CgUng021010	2.59087	1.37344	0.766266
Cg9g028890	2.59028	1.37311	3.69e-06
Cg1g027420	2.59007	1.37299	0.385467
Cg5g026160	2.58972	1.3728	2.25e-07
Cg8g011140	2.58952	1.37268	0.383546
Cg4g024220	2.58711	1.37134	5.31e-07
Cg5g044860	2.58657	1.37104	0.64145
Cg2g002800	2.585	1.37016	0.00620763
Cg1g021210	2.58414	1.36968	0.00671489
Cg5g008900	2.58403	1.36962	5.61e-07
CgUng001190	2.58379	1.36949	0.693305
[truncated: 6,163 more rows]

## Sheet: TD vs TC
TABLE S8 | DEGs in the leaves from the two samples comparison (TD vs TC)
Gene ID	FC	log2FC	FDR
CgUng005580	529.549	9.04862	3.60812e-40
Cg6g008690	119.884	6.9055	1.61087e-07
Cg2g010320	110.958	6.79387	6.30045e-05
Cg9g007430	67.3987	6.07465	2.74197e-06
Cg5g017180	67.3726	6.07409	2.52395e-06
Cg1g020220	64.8743	6.01957	0.0968618
Cg9g001130	55.9642	5.80643	0.00350314
Cg8g017500	51.5227	5.68714	0.0123367
Cg7g012670	48.0378	5.5861	0.000116042
Cg7g007580	44.6544	5.48073	0.106394
Cg6g005910	40.6151	5.34394	0.000278407
Cg1g009460	38.9195	5.28242	4.03558e-08
Cg7g004900	36.6143	5.19434	2.81599e-08
Cg4g022460	33.4771	5.0651	0.00237623
Cg5g038510	33.2012	5.05316	0.0172734
Cg9g020190	30.6133	4.93609	0.00461182
Cg4g010520	29.6412	4.88953	0.00611679
Cg2g010720	27.615	4.78738	0.0369426
Cg7g011030	27.2546	4.76843	7.95359e-17
Cg4g008150	26.4389	4.72459	1.30409e-23
Cg8g009770	26.3227	4.71823	0.00707357
Cg1g026480	25.8132	4.69004	0.0169631
Cg1g028500	25.7243	4.68506	1.42585e-13
Cg2g038780	25.6011	4.67813	0.00769391
Cg9g009860	24.9379	4.64027	1.2209e-09
Cg5g010010	23.5605	4.5583	3.782e-11
Cg4g022630	23.5601	4.55827	0.0410718
Cg2g013120	23.4258	4.55002	0.0175266
Cg8g010170	23.1943	4.5357	1.0026e-08
Cg7g010100	22.094	4.46558	1.82706e-07
Cg7g004370	22.0765	4.46444	0.000813085
Cg9g003720	20.9695	4.39022	0.251928
Cg3g021000	20.2309	4.33849	0.000329676
Cg2g044460	19.5613	4.28993	1.61434e-08
Cg4g008690	18.8838	4.23908	0.000218543
Cg8g009720	17.6953	4.14529	9.82994e-16
Cg3g018290	17.6234	4.13942	0.0570099
Cg5g011790	17.557	4.13397	0.0474059
Cg5g038640	17.5308	4.13182	0.000878375
Cg2g043690	17.0936	4.09539	4.66903e-05
Cg9g028480	16.9735	4.08521	0.0435828
Cg2g037270	16.9236	4.08096	0.145994
Cg2g000700	16.6922	4.0611	0.0689885
CgUng012720	16.4054	4.0361	0.0766889
Cg4g007300	16.3774	4.03364	0.000619609
Cg4g005490	16.1624	4.01457	0.00780092
Cg3g010590	16.1581	4.01418	0.000291633
Cg7g004760	16.0925	4.00832	0.0716
Cg2g001840	15.9846	3.99861	9.97062e-10
CgUng021280	15.9569	3.99611	0.0876011
Cg7g007890	15.9522	3.99568	1.31339e-09
Cg5g038840	15.8049	3.9823	0.0888909
Cg6g005210	15.6914	3.9719	2.14969e-07
Cg8g019480	15.6296	3.96621	0.00380045
Cg8g009640	15.5497	3.95881	0.091118
Cg9g004700	15.4669	3.95111	0.0827978
Cg2g012180	15.3035	3.93579	2.70338e-07
Cg9g015840	15.2916	3.93467	1.59643e-09
Cg5g034140	15.2865	3.93418	0.133074
Cg2g013980	15.1237	3.91874	0.123472
Cg1g024950	14.8647	3.89382	0.106417
Cg6g012880	14.736	3.88127	0.0103943
Cg5g027670	14.5704	3.86497	5.03574e-10
Cg3g001150	14.4761	3.85561	2.26816e-07
Cg2g028860	14.2912	3.83705	0.00162895
Cg8g013360	14.2388	3.83176	0.0124715
Cg2g040610	14.1953	3.82734	1.21058e-09
Cg2g002210	14.1253	3.82021	2.65261e-07
Cg3g013100	13.9712	3.80438	0.00233582
Cg7g007870	13.8007	3.78667	0.000542548
Cg3g002540	13.5453	3.75972	0.0125118
Cg5g005590	13.5256	3.75762	0.00266681
Cg3g008470	13.3953	3.74365	5.49321e-18
CgUng002600	13.2198	3.72463	0.000962328
Cg3g001140	13.2022	3.72271	1.93742e-06
Cg2g022480	13.1937	3.72177	1.52389e-10
Cg9g008180	13.1272	3.71448	0.113651
Cg4g018510	13.0556	3.70659	0.165826
Cg4g017940	12.9885	3.69916	0.0062986
Cg1g022220	12.8569	3.68448	5.87817e-06
Cg3g017520	12.7725	3.67497	0.278341
Cg4g022440	12.6507	3.66115	1.44302e-10
Cg2g002000	12.531	3.64743	0.107121
Cg5g003570	12.4846	3.64208	9.21308e-05
Cg4g006100	12.4482	3.63787	0.0183958
Cg1g025210	12.3646	3.62814	0.000598356
Cg2g032860	12.1663	3.60482	0.00184062
Cg3g008810	12.1267	3.60012	0.179788
Cg9g025020	12.123	3.59968	5.09765e-05
Cg3g010620	12.054	3.59144	0.000648455
Cg7g019830	11.9299	3.57651	0.148219
Cg4g018830	11.9224	3.5756	2.56255e-06
Cg2g033620	11.9124	3.57439	0.0629784
Cg2g000620	11.8824	3.57076	5.25577e-06
Cg1g017900	11.8743	3.56977	0.00147006
Cg6g016930	11.8598	3.568	0.121367
Cg6g002800	11.5917	3.53501	3.58539e-29
Cg3g010040	11.4193	3.5134	1.87446e-22
Cg8g005390	11.3627	3.50624	0.00335304
Cg5g036500	11.346	3.50411	0.0899926
Cg3g000280	11.2876	3.49667	1.8971e-07
Cg2g025670	11.2455	3.49128	1.16822e-15
Cg2g039720	11.2383	3.49035	0.000164567
Cg7g004890	11.2027	3.48577	2.43432e-06
Cg2g024410	11.1403	3.47771	0.00128889
Cg1g013460	11.1176	3.47477	0.0278515
Cg6g007840	11.06	3.46727	1.11911e-10
Cg9g009260	11.0423	3.46497	0.0341422
Cg3g010580	11.0191	3.46193	0.0159571
Cg6g011960	10.9876	3.45781	0.217762
Cg5g038730	10.9264	3.44974	0.0449743
Cg1g004050	10.8707	3.44237	0.0292522
Cg4g019710	10.8639	3.44147	0.217076
Cg6g012110	10.8334	3.43741	2.52069e-05
Cg7g011950	10.7929	3.43202	0.1818
Cg3g020840	10.7623	3.42792	0.0474404
Cg2g008390	10.7439	3.42545	0.000183062
Cg2g031960	10.7414	3.42511	0.122138
Cg5g010000	10.6793	3.41675	2.90261e-05
Cg9g013540	10.6296	3.41001	0.184774
Cg2g023370	10.6038	3.40651	0.00914969
Cg7g017620	10.5992	3.40588	0.225393
Cg1g020280	10.4371	3.38365	0.155541
Cg3g025870	10.3265	3.36828	0.208537
Cg4g007530	10.2534	3.35802	0.0471114
Cg8g002750	10.2144	3.35253	0.0101116
Cg4g024160	10.1972	3.3501	0.2111
Cg7g001790	10.0971	3.33587	0.0759422
Cg9g021740	9.97812	3.31877	2.07581e-47
Cg5g016920	9.82476	3.29642	0.000683328
Cg7g010810	9.80803	3.29396	4.07276e-06
Cg2g002220	9.78278	3.29024	0.0173881
Cg9g028450	9.78099	3.28998	0.264578
Cg9g006220	9.77043	3.28842	0.00224637
Cg5g016940	9.6942	3.27712	5.26314e-06
Cg3g018130	9.64284	3.26946	0.0344989
Cg6g024320	9.52831	3.25222	0.000521521
Cg1g020770	9.52144	3.25118	0.106055
Cg1g015070	9.50844	3.24921	0.206314
CgUng004860	9.37995	3.22958	1.08554e-50
Cg3g015560	9.37909	3.22945	1.42488e-05
Cg7g022080	9.36821	3.22777	0.000771638
Cg2g007230	9.29217	3.21601	0.00506765
Cg2g000670	9.28083	3.21425	0.0942771
Cg2g043420	9.2151	3.204	0.253936
Cg3g003230	9.18427	3.19917	0.00328966
Cg9g027370	9.11478	3.18821	0.306234
Cg1g019970	9.096	3.18523	0.306707
Cg1g003320	8.98897	3.16816	0.340167
Cg1g007240	8.97514	3.16593	0.000946774
Cg9g008030	8.90455	3.15454	0.00379871
Cg9g023180	8.84179	3.14434	0.000169235
Cg8g007140	8.83776	3.14368	1.92193e-06
Cg7g012090	8.73474	3.12676	0.111938
Cg6g020190	8.69933	3.1209	0.208892
Cg4g019040	8.63576	3.11032	3.14762e-09
Cg1g011390	8.62983	3.10933	0.247737
Cg1g002190	8.59115	3.10285	0.350497
Cg7g014480	8.56837	3.09902	0.0357806
Cg5g043760	8.53057	3.09264	0.108769
Cg4g022490	8.50304	3.08798	1.22973e-21
Cg5g023940	8.4961	3.0868	9.33585e-16
Cg7g019980	8.41101	3.07228	0.355377
Cg1g027570	8.40581	3.07139	0.0435589
Cg9g023190	8.35907	3.06334	2.30739e-23
Cg5g009640	8.30123	3.05333	0.0449247
Cg2g031330	8.28278	3.05012	0.256515
Cg1g004180	8.28258	3.05008	0.00479607
Cg7g015410	8.24026	3.04269	0.360125
CgUng020230	8.22149	3.0394	0.360654
Cg3g008830	8.21598	3.03843	0.305076
Cg2g022050	8.07229	3.01298	1.10401e-05
Cg3g009570	8.07008	3.01258	0.00591903
Cg3g020440	7.92493	2.9864	0.405866
Cg3g015570	7.90679	2.98309	0.00131862
Cg5g010350	7.89995	2.98184	0.000945683
Cg4g023470	7.89348	2.98066	0.292706
Cg9g005470	7.89228	2.98044	1.32154e-16
Cg9g007440	7.85792	2.97415	0.00308195
Cg2g034030	7.75123	2.95442	0.29671
Cg6g011700	7.73078	2.95061	1.43718e-08
Cg7g012080	7.71066	2.94685	3.02486e-06
Cg3g008880	7.69539	2.944	0.137259
Cg6g017580	7.69021	2.94302	0.249092
Cg2g019220	7.62865	2.93143	5.5207e-05
Cg2g007960	7.59655	2.92534	0.077852
Cg4g017860	7.59514	2.92508	0.105771
Cg8g019620	7.5777	2.92176	0.301731
Cg6g023790	7.56466	2.91928	0.416453
Cg9g011690	7.54706	2.91591	0.128028
Cg6g012760	7.50441	2.90774	1.06427e-05
Cg7g022150	7.45706	2.89861	0.122197
Cg8g023310	7.38112	2.88384	2.43092e-08
Cg1g020970	7.37635	2.88291	0.000239576
Cg1g027520	7.37514	2.88267	0.422258
Cg6g010900	7.37284	2.88222	8.95578e-09
Cg7g002270	7.35637	2.87899	0.422843
Cg4g009540	7.34698	2.87715	0.423135
Cg7g004860	7.34475	2.87671	3.96968e-12
Cg5g041110	7.33064	2.87394	0.339894
Cg4g008960	7.29973	2.86784	0.0506587
Cg9g009460	7.27095	2.86214	7.24e-06
Cg5g044140	7.24923	2.85783	0.0745015
Cg6g017350	7.24629	2.85724	0.311757
Cg8g012600	7.23616	2.85522	3.24293e-05
Cg4g009030	7.22964	2.85392	0.380257
Cg1g015650	7.21773	2.85155	0.246335
Cg9g025850	7.15555	2.83906	0.17283
Cg9g023290	7.15457	2.83887	1.95759e-25
Cg6g015900	7.11716	2.8313	0.164461
Cg1g021950	7.06173	2.82002	0.0777944
Cg7g023380	7.04307	2.8162	0.0824715
Cg7g014410	7.03562	2.81468	0.0417191
Cg1g025790	7.02709	2.81293	2.93411e-07
CgUng005630	6.99923	2.8072	0.350208
Cg1g013590	6.94576	2.79613	5.13039e-06
Cg5g028060	6.91911	2.79059	0.206839
Cg9g022180	6.91679	2.7901	0.0483274
Cg9g024010	6.87242	2.78082	4.32661e-12
Cg4g007080	6.86574	2.77942	0.0587892
Cg4g012460	6.8562	2.77741	0.228112
Cg5g015630	6.83557	2.77306	0.171248
Cg5g016880	6.80848	2.76733	0.0183089
Cg2g023430	6.78156	2.76162	1.05354e-10
Cg2g024950	6.77013	2.75918	0.0270925
Cg4g019190	6.74014	2.75278	2.04784e-29
Cg5g024350	6.69128	2.74228	0.360348
Cg2g020180	6.67687	2.73917	3.60924e-06
Cg1g011190	6.65516	2.73447	0.420248
Cg5g008050	6.65223	2.73384	0.117736
Cg4g009460	6.64463	2.73219	8.46408e-29
Cg1g026140	6.63579	2.73027	0.368751
Cg1g025840	6.62485	2.72789	0.0270494
Cg2g022440	6.61787	2.72637	4.33977e-10
Cg2g039210	6.5751	2.71701	0.467383
Cg1g000980	6.52704	2.70643	2.13236e-05
Cg5g016950	6.50408	2.70135	2.88762e-10
Cg5g033430	6.46708	2.69311	5.13489e-12
Cg1g016860	6.45749	2.69097	0.00877133
Cg3g025160	6.42858	2.6845	0.406093
Cg8g011660	6.4058	2.67938	6.74362e-12
Cg2g039790	6.34765	2.66622	0.266709
Cg9g026890	6.33175	2.6626	2.19812e-06
Cg6g016170	6.32098	2.66015	0.00864459
Cg5g033940	6.30172	2.65575	0.50105
Cg9g021820	6.28849	2.65271	1.17072e-09
Cg8g004150	6.272	2.64892	0.204524
Cg3g014480	6.26596	2.64753	4.35519e-14
Cg8g005780	6.23983	2.64151	0.478616
Cg7g007710	6.23131	2.63954	0.47891
Cg1g013900	6.22127	2.63721	0.0166368
Cg2g015060	6.2152	2.6358	0.00264744
Cg1g024960	6.20473	2.63337	0.0428592
Cg8g019880	6.20263	2.63288	0.0143566
Cg1g021820	6.19878	2.63198	0.217325
Cg4g013170	6.19468	2.63103	0.557634
CgUng001200	6.17362	2.62612	0.0476074
Cg6g016360	6.16573	2.62427	0.237982
Cg3g021660	6.1238	2.61443	4.12996e-07
Cg2g032000	6.1191	2.61332	0.084498
Cg6g023320	6.11598	2.61258	0.0210772
Cg4g024600	6.09692	2.60808	1.33062e-08
Cg7g018900	6.07558	2.60302	0.00124579
Cg3g014390	6.0509	2.59715	0.485231
Cg4g012070	6.0509	2.59715	0.485231
Cg4g008280	6.03458	2.59325	0.109497
Cg8g005960	6.02583	2.59116	0.277765
Cg5g041420	6.02472	2.59089	0.00119151
Cg9g012620	6.02125	2.59006	0.202175
Cg1g017640	6.01272	2.58802	0.0859598
Cg4g021950	6.00532	2.58624	0.00110708
Cg9g024660	5.99102	2.5828	1.85943e-16
Cg8g012610	5.98559	2.58149	6.50509e-05
Cg7g017180	5.9773	2.57949	0.000134835
Cg4g000500	5.96155	2.57569	0.00173963
Cg5g039040	5.942	2.57095	0.0880958
Cg2g015330	5.93106	2.56829	0.281173
Cg2g027740	5.90583	2.56214	0.10282
Cg2g001990	5.88025	2.55588	0.226178
Cg8g002760	5.87189	2.55382	0.0517789
Cg2g015730	5.85347	2.54929	0.492376
Cg5g002190	5.83636	2.54507	3.71192e-10
Cg3g023410	5.8265	2.54263	0.0691084
Cg8g023300	5.82255	2.54165	0.250683
Cg5g006830	5.81408	2.53955	0.263644
Cg6g011920	5.79217	2.5341	0.0741464
Cg2g002170	5.7898	2.53351	0.22924
Cg9g012300	5.78748	2.53293	0.571248
Cg8g013600	5.77799	2.53057	0.0625951
Cg4g004690	5.76575	2.52751	0.50556
Cg7g022680	5.75954	2.52595	0.0181581
Cg2g011120	5.73914	2.52084	6.87156e-19
Cg2g026590	5.72414	2.51706	0.497192
Cg8g011670	5.70822	2.51304	9.397e-08
Cg4g000850	5.70444	2.51208	0.0897961
Cg6g007710	5.69009	2.50845	0.498479
Cg2g023660	5.68964	2.50834	1.79685e-05
Cg2g022610	5.6798	2.50584	0.0105071
Cg2g010850	5.66975	2.50328	0.106393
Cg4g009450	5.65932	2.50063	7.10361e-15
Cg8g000150	5.65076	2.49844	0.0921155
Cg5g034710	5.64378	2.49666	1.39461e-06
Cg4g023400	5.60265	2.48611	0.320037
Cg6g014390	5.5977	2.48483	0.00449161
Cg2g017900	5.58458	2.48145	0.270177
Cg1g016740	5.56877	2.47736	1.35103e-08
Cg3g010600	5.55779	2.47451	0.482098
Cg7g007070	5.54997	2.47248	0.482396
Cg2g001850	5.54972	2.47242	3.35824e-15
Cg1g007180	5.54291	2.47064	0.237959
Cg3g018460	5.53429	2.4684	0.249302
Cg8g004170	5.51551	2.46349	1.96949e-15
Cg8g010620	5.50221	2.46001	0.0408642
Cg4g009520	5.47147	2.45193	7.52126e-24
Cg6g013240	5.45842	2.44848	2.30066e-10
Cg2g038770	5.44541	2.44504	0.0781611
Cg5g000400	5.44226	2.44421	0.0122734
Cg4g013350	5.42784	2.44038	0.00384486
Cg6g011750	5.42586	2.43985	2.08517e-07
Cg5g011080	5.41899	2.43802	0.188849
Cg2g002860	5.41831	2.43784	8.0575e-10
Cg6g000650	5.40843	2.43521	0.584759
Cg8g009880	5.40179	2.43344	0.00176725
Cg9g020010	5.39905	2.4327	0.585105
Cg6g024940	5.39502	2.43163	0.00219764
Cg1g005540	5.38941	2.43013	2.95934e-17
Cg5g001870	5.3694	2.42476	1.48698e-05
CgUng018760	5.35491	2.42086	0.360823
Cg2g046580	5.34657	2.41861	0.00443954
Cg5g021730	5.34482	2.41814	0.000254262
Cg2g044860	5.33915	2.41661	0.000657675
Cg2g002060	5.32493	2.41276	0.109082
Cg5g016890	5.31721	2.41067	0.037927
Cg2g024980	5.31271	2.40945	0.217547
Cg5g020210	5.30645	2.40775	0.217778
Cg2g022460	5.29786	2.40541	1.13059e-08
Cg7g008140	5.29635	2.405	0.350401
Cg6g019340	5.28961	2.40316	0.0624688
Cg2g044350	5.2894	2.4031	5.03534e-05
Cg4g007050	5.26385	2.39612	0.000513931
Cg9g007810	5.24486	2.3909	4.77883e-15
Cg8g013610	5.21872	2.3837	0.284454
Cg1g000840	5.21643	2.38306	0.0603967
Cg9g005350	5.19337	2.37667	0.0004649
Cg3g022110	5.18771	2.3751	0.0149726
Cg6g023690	5.18371	2.37399	0.111799
Cg2g001830	5.18164	2.37341	2.17527e-08
Cg2g013580	5.15908	2.36711	0.00333293
Cg9g006440	5.15883	2.36704	1.17423e-07
Cg5g038200	5.15828	2.36689	0.00528158
CgUng014030	5.12827	2.35847	0.0221678
Cg2g017810	5.10441	2.35175	0.259986
Cg9g023940	5.09629	2.34945	2.46449e-25
Cg2g027750	5.09434	2.3489	0.573617
Cg8g019550	5.08413	2.346	0.501
Cg3g019480	5.0688	2.34165	0.574603
Cg7g023640	5.0648	2.34051	0.000156031
Cg4g009600	5.0626	2.33988	6.26454e-26
Cg2g019740	5.05093	2.33655	0.00779969
Cg1g010680	5.04321	2.33434	0.332414
Cg5g043090	5.04182	2.33395	1.73706e-10
Cg1g014610	5.03532	2.33208	4.47425e-11
Cg8g012530	5.03121	2.33091	0.0275398
Cg6g025030	5.02755	2.32986	0.00034097
Cg7g004880	4.99884	2.32159	0.171212
Cg9g028420	4.97896	2.31584	4.38477e-11
Cg2g019790	4.97815	2.31561	2.24743e-16
Cg2g042870	4.97058	2.31341	2.54593e-08
Cg2g034550	4.96648	2.31223	0.377294
Cg5g005990	4.96322	2.31128	0.00169483
Cg2g002040	4.96179	2.31086	0.377502
Cg5g018860	4.92245	2.29938	0.580342
Cg8g013480	4.92235	2.29935	0.665338
Cg5g006530	4.91998	2.29865	0.000383293
Cg1g027580	4.91581	2.29743	1.17389e-11
Cg2g036790	4.89274	2.29064	0.0024909
Cg1g013450	4.88883	2.28949	2.28269e-06
Cg3g012860	4.8833	2.28786	0.000253907
Cg4g001460	4.88323	2.28784	0.0102527
Cg5g026610	4.87624	2.28577	2.46575e-05
Cg8g010220	4.84231	2.2757	0.00661747
Cg1g020750	4.83788	2.27437	4.79511e-09
Cg6g016710	4.83707	2.27413	0.563811
Cg5g007420	4.83667	2.27401	0.0116412
Cg1g008150	4.81234	2.26674	0.000524284
Cg1g025740	4.80534	2.26464	0.00021759
Cg5g015840	4.80445	2.26437	0.234461
Cg6g006440	4.78138	2.25743	0.0153801
Cg3g020970	4.77143	2.25442	0.0257422
Cg3g019090	4.75481	2.24939	0.447192
Cg1g027560	4.74874	2.24755	6.56252e-17
Cg9g019210	4.74222	2.24556	0.423186
Cg1g014700	4.73283	2.2427	0.671999
Cg6g023780	4.73283	2.2427	0.671999
Cg4g015120	4.72488	2.24028	2.63449e-20
Cg2g038710	4.72344	2.23984	0.672335
Cg2g045470	4.72344	2.23984	0.672335
Cg5g004240	4.72344	2.23984	0.672335
Cg4g024030	4.71642	2.23769	0.0997844
Cg8g011510	4.71009	2.23575	0.0156452
Cg2g020520	4.68513	2.22809	0.269719
Cg2g046030	4.67137	2.22384	0.57055
Cg2g040850	4.66563	2.22207	0.170954
Cg2g005950	4.66504	2.22189	8.04249e-17
Cg2g036680	4.66172	2.22086	1.22519e-14
CgUng019250	4.65277	2.21809	0.0207691
Cg5g033450	4.64774	2.21653	0.000135855
Cg2g007210	4.64612	2.21603	0.0209051
Cg4g013370	4.64249	2.2149	8.36177e-12
Cg1g028930	4.61729	2.20705	0.00125969
Cg3g015300	4.60357	2.20275	9.42734e-06
Cg3g002200	4.59084	2.19876	0.290101
CgUng006250	4.57174	2.19274	6.08695e-14
CgUng021240	4.56208	2.18969	0.431511
Cg5g023170	4.56175	2.18959	4.33096e-05
Cg9g000200	4.55891	2.18869	1.22295e-07
Cg2g016620	4.54829	2.18532	0.101442
Cg9g020350	4.54806	2.18525	2.0195e-08
Cg5g010810	4.54396	2.18395	0.149712
Cg6g009690	4.54331	2.18374	0.678885
Cg4g018120	4.53392	2.18076	0.432844
Cg1g022990	4.5197	2.17623	1.80584e-06
Cg8g011440	4.50937	2.17293	0.00121747
Cg2g014000	4.49784	2.16923	0.577845
Cg7g020820	4.49784	2.16923	0.577845
Cg1g009770	4.4957	2.16855	4.30158e-17
Cg2g024940	4.49487	2.16828	0.032068
Cg9g010990	4.49126	2.16712	0.0429667
Cg7g006050	4.49031	2.16681	8.75021e-07
Cg5g031160	4.48782	2.16602	0.0158444
Cg8g006110	4.48158	2.16401	4.31198e-14
Cg3g012910	4.48158	2.16401	0.661188
Cg7g011940	4.48158	2.16401	0.661188
Cg8g011260	4.48158	2.16401	0.661188
Cg1g020620	4.48105	2.16384	1.92086e-07
Cg2g031880	4.46455	2.15851	0.661824
Cg4g007760	4.46439	2.15846	2.19542e-05
Cg2g035960	4.45653	2.15592	5.32593e-08
Cg5g036910	4.43884	2.15018	2.04458e-14
Cg3g004640	4.43652	2.14943	0.280801
Cg3g002070	4.43507	2.14896	0.323559
Cg5g004120	4.43318	2.14834	1.44752e-10
Cg3g012090	4.42872	2.14689	3.62353e-17
Cg2g019820	4.41837	2.14351	0.114794
Cg9g028980	4.39034	2.13433	0.481427
Cg9g009100	4.372	2.12829	1.51458e-10
Cg2g020870	4.36727	2.12673	0.0797236
Cg4g000140	4.36341	2.12546	0.583673
Cg9g008350	4.36317	2.12538	0.68565
Cg6g006260	4.36085	2.12461	0.00183701
Cg6g014500	4.35454	2.12252	0.110465
Cg9g014270	4.3444	2.11916	0.686368
Cg5g026650	4.33385	2.11565	3.86337e-11
Cg9g006950	4.32563	2.11291	0.687088
Cg4g006000	4.32431	2.11247	0.585397
Cg2g028520	4.30117	2.10473	0.668039
Cg3g011100	4.30117	2.10473	0.668039
Cg9g026470	4.29454	2.1025	0.321641
Cg8g001270	4.29265	2.10187	0.668368
Cg7g008990	4.28556	2.09948	0.360852
Cg8g017760	4.28306	2.09864	0.408323
Cg5g029770	4.28092	2.09792	2.70068e-07
Cg9g002240	4.26816	2.09362	0.107422
Cg8g004180	4.2651	2.09258	1.08892e-09
Cg5g038680	4.26253	2.09171	2.46885e-05
Cg9g014500	4.26234	2.09164	0.250991
Cg9g024810	4.24868	2.08701	0.332678
Cg2g038210	4.23594	2.08268	0.000728802
Cg2g022910	4.22853	2.08016	0.0193418
Cg3g017370	4.21861	2.07677	3.34284e-10
Cg8g011600	4.20832	2.07324	0.12484
Cg4g011190	4.20671	2.07269	0.423258
Cg4g013360	4.19588	2.06897	1.06124e-09
Cg1g017890	4.19069	2.06719	0.0868787
Cg9g017570	4.18853	2.06644	0.412946
Cg3g015550	4.18274	2.06445	0.288147
Cg9g024530	4.17243	2.06089	0.000223181
Cg8g018710	4.17036	2.06017	2.98612e-16
Cg1g015590	4.16424	2.05805	5.56683e-17
Cg9g001570	4.14182	2.05027	1.77734e-16
Cg6g017560	4.13021	2.04621	0.000363126
Cg9g005780	4.1225	2.04352	0.0189741
Cg5g004110	4.11638	2.04138	0.000462214
Cg2g025700	4.11224	2.03993	0.675472
Cg5g043820	4.11122	2.03957	0.0122521
Cg9g022430	4.10853	2.03862	0.658215
Cg8g018750	4.09466	2.03374	4.45888e-09
Cg3g020780	4.0934	2.0333	0.217856
Cg8g007650	4.08811	2.03143	0.0203466
Cg7g001130	4.08762	2.03126	1.44206e-07
Cg2g021930	4.07863	2.02809	0.222713
Cg5g031860	4.07661	2.02737	0.0141019
Cg9g016030	4.06388	2.02286	0.000141969
Cg3g015590	4.06315	2.0226	2.62651e-05
Cg7g008250	4.05789	2.02073	1.64972e-05
Cg9g001990	4.05723	2.02049	0.772942
Cg8g011550	4.05674	2.02032	0.0678827
Cg6g006290	4.04128	2.01481	0.00434647
Cg5g031840	4.03873	2.0139	0.00464651
Cg3g015460	4.02556	2.00919	0.108872
Cg9g001980	4.0223	2.00802	6.40537e-09
Cg6g007990	4.02018	2.00726	0.35745
Cg9g008130	4.01994	2.00717	0.0331295
Cg4g007040	4.01241	2.00447	0.0168744
Cg9g021860	4.00897	2.00323	0.0120998
Cg6g002510	4.00442	2.00159	0.0626401
Cg8g024830	4.00242	2.00087	0.286484
Cg5g026660	4.00082	2.0003	0.000146255
Cg1g020880	4.00024	2.00009	0.000878787
Cg9g025060	3.99813	1.99933	0.108627
Cg3g002350	3.99666	1.99879	9.43174e-06
Cg2g013650	3.99302	1.99748	0.118615
Cg4g022480	3.98414	1.99427	0.0978127
Cg2g029580	3.97984	1.99271	0.290144
Cg7g016740	3.97962	1.99263	0.00239027
Cg9g011780	3.96552	1.98751	0.0496575
Cg5g008630	3.96517	1.98738	0.00291592
Cg4g009530	3.96256	1.98643	4.40517e-07
Cg6g008960	3.96247	1.9864	0.55101
Cg7g008330	3.95847	1.98494	0.664317
Cg2g003470	3.95065	1.98209	0.66464
Cg2g036500	3.94986	1.9818	0.1706
Cg5g012480	3.94674	1.98066	0.414519
Cg3g015280	3.94663	1.98062	0.0055811
Cg8g010640	3.94229	1.97903	4.8383e-09
Cg7g021890	3.93612	1.97678	0.103293
Cg2g021960	3.93501	1.97637	0.41513
Cg3g002140	3.93501	1.97637	0.665288
Cg5g018690	3.93485	1.97631	4.38351e-07
Cg2g015360	3.93469	1.97625	0.00539791
Cg1g017870	3.93184	1.9752	0.68283
Cg5g028510	3.9306	1.97475	0.00159209
Cg1g021540	3.92485	1.97264	1.40497e-13
Cg6g018580	3.92098	1.97121	0.000300597
Cg2g037040	3.91026	1.96727	0.492404
Cg5g008740	3.9058	1.96562	0.492636
Cg5g038920	3.90554	1.96552	0.0278481
Cg2g006730	3.90527	1.96542	5.33599e-05
Cg4g024590	3.90111	1.96388	5.01628e-06
Cg8g011700	3.89423	1.96134	2.09958e-08
Cg4g024340	3.88648	1.95846	2.01539e-06
Cg1g023140	3.88086	1.95638	0.0064382
Cg7g011450	3.87709	1.95497	0.778723
Cg7g015050	3.87709	1.95497	0.778723
Cg8g023400	3.87709	1.95497	0.778723
Cg1g023670	3.8704	1.95248	0.32707
Cg5g009970	3.86912	1.952	0.16129
Cg2g024840	3.86784	1.95153	1.50137e-05
Cg2g012190	3.8677	1.95148	0.77903
Cg1g028180	3.85832	1.94797	0.779337
Cg9g022950	3.85312	1.94603	0.0164641
Cg3g015540	3.84375	1.94251	0.000399857
Cg8g007290	3.83046	1.93752	5.39771e-05
Cg1g015660	3.82977	1.93726	0.161513
Cg7g020530	3.81343	1.93109	4.96382e-21
CgUng006520	3.81119	1.93024	0.497609
Cg2g038890	3.80863	1.92927	2.1465e-06
Cg1g010550	3.80453	1.92772	0.420235
Cg5g007600	3.80346	1.92731	0.0869611
Cg3g015100	3.79968	1.92588	0.0808855
CgUng014050	3.79955	1.92583	0.233167
Cg1g025720	3.79449	1.92391	0.209874
Cg4g020480	3.78494	1.92027	0.671612
Cg2g045520	3.78411	1.91995	2.22669e-14
Cg9g020390	3.77755	1.91745	4.47328e-18
Cg5g036600	3.75724	1.90967	0.317917
Cg3g017340	3.74761	1.90597	0.423372
Cg6g005770	3.74052	1.90324	0.346794
Cg2g008190	3.72333	1.89659	0.122825
Cg6g012170	3.71936	1.89505	0.490921
Cg5g022390	3.7185	1.89472	0.0755805
Cg8g011270	3.71659	1.89398	0.5027
Cg3g008090	3.71537	1.89351	0.299427
Cg9g006930	3.71168	1.89207	0.158485
Cg7g014470	3.71137	1.89195	0.0280008
Cg3g015150	3.70763	1.8905	0.0141257
Cg8g022940	3.70411	1.88913	0.134052
Cg1g013440	3.69413	1.88524	0.000464905
Cg6g005930	3.6908	1.88393	0.00242717
Cg3g000920	3.68955	1.88344	0.267519
Cg1g004060	3.68921	1.88331	1.59351e-10
Cg1g019830	3.68821	1.88292	0.000766189
Cg9g026570	3.68757	1.88267	0.785021
Cg3g026090	3.67988	1.87966	0.769737
Cg9g026490	3.67972	1.87959	0.00872353
Cg4g017220	3.67818	1.87899	0.785339
Cg5g023520	3.67818	1.87899	0.785339
Cg9g028740	3.67635	1.87827	0.133002
Cg6g005660	3.67461	1.87759	9.39752e-06
Cg2g003080	3.6688	1.87531	0.565645
Cg4g002050	3.6688	1.87531	0.785658
Cg8g005860	3.6688	1.87531	0.785658
Cg9g014710	3.6688	1.87531	0.785658
Cg5g007270	3.66829	1.87511	0.0801509
Cg6g011660	3.66729	1.87472	0.0120874
Cg1g019880	3.66608	1.87424	2.3448e-06
Cg9g007980	3.66531	1.87393	0.0121735
Cg8g012370	3.6625	1.87283	0.0223226
Cg9g012070	3.65941	1.87161	0.785977
Cg7g003920	3.65573	1.87016	6.05299e-05
Cg2g036660	3.65362	1.86933	0.376936
Cg1g025850	3.64868	1.86737	0.000631868
Cg1g017510	3.64482	1.86585	2.04525e-05
Cg9g010510	3.64464	1.86578	0.0750489
Cg2g019890	3.64384	1.86546	0.314729
Cg3g006140	3.64236	1.86487	0.156401
Cg5g032390	3.63745	1.86293	0.0896815
Cg5g032760	3.63487	1.86191	0.678139
CgUng010350	3.63487	1.86191	0.678139
Cg5g017960	3.63263	1.86101	0.0827634
Cg9g006630	3.63025	1.86007	4.22675e-06
Cg7g000470	3.62896	1.85956	0.495854
Cg7g023160	3.62705	1.8588	0.678485
Cg6g020250	3.62563	1.85823	3.96665e-09
Cg7g009160	3.62389	1.85754	0.0112986
Cg3g006460	3.6213	1.85651	0.000192058
Cg5g036050	3.62052	1.8562	0.000465111
Cg2g035120	3.62007	1.85602	0.0865214
Cg6g023710	3.61827	1.8553	9.24053e-11
Cg7g011250	3.61601	1.8544	0.0305961
Cg7g012050	3.6036	1.84944	0.679526
Cg3g012890	3.60147	1.84859	0.0364686
Cg5g011480	3.5969	1.84675	0.00475347
Cg2g011510	3.59661	1.84664	0.0178055
Cg2g033270	3.58499	1.84197	3.14047e-11
Cg1g023100	3.58392	1.84154	3.4629e-06
Cg8g000140	3.57873	1.83945	0.570345
Cg6g002570	3.57779	1.83907	0.253631
Cg6g008750	3.57481	1.83787	6.6807e-06
Cg7g009980	3.56704	1.83473	0.0729502
Cg1g028030	3.56634	1.83444	4.36639e-10
Cg8g013670	3.561	1.83228	3.102e-08
Cg4g005190	3.55996	1.83186	0.571337
Cg5g020750	3.55498	1.82984	0.360781
Cg2g029070	3.54226	1.82467	0.0938312
Cg1g020830	3.54216	1.82463	4.1953e-11
Cg5g021580	3.54023	1.82384	0.0220376
Cg1g010830	3.53988	1.8237	0.136302
Cg2g032180	3.5289	1.81922	5.57453e-08
Cg9g005630	3.5165	1.81414	0.550186
Cg7g020420	3.5165	1.81414	0.775409
Cg2g003110	3.51622	1.81402	3.92154e-06
Cg8g005290	3.51584	1.81387	0.411294
Cg5g043390	3.51581	1.81386	0.0165542
Cg2g025000	3.51042	1.81164	5.80151e-05
Cg3g008930	3.50799	1.81064	0.775709
Cg4g019940	3.4998	1.80727	0.288858
Cg1g007050	3.49805	1.80655	0.791555
Cg2g013290	3.49362	1.80472	0.029055
Cg2g024060	3.48866	1.80267	0.791885
Cg2g031230	3.48625	1.80168	1.76882e-05
Cg5g001310	3.48349	1.80053	2.9568e-05
Cg3g018510	3.48168	1.79978	7.99444e-20
Cg6g006640	3.48115	1.79956	0.000208045
Cg7g021480	3.47898	1.79867	0.197407
Cg3g002550	3.46227	1.79172	0.320249
Cg2g007610	3.4605	1.79098	0.792878
Cg5g006720	3.4605	1.79098	0.792878
Cg5g032780	3.46035	1.79092	1.36125e-07
Cg2g019980	3.45351	1.78806	0.365071
Cg6g001740	3.45326	1.78796	0.00727566
Cg7g000350	3.44675	1.78524	0.0338501
Cg1g007830	3.44257	1.78349	0.0104553
Cg3g018660	3.43623	1.78083	0.0664941
Cg4g004530	3.4361	1.78077	7.21997e-05
Cg9g017450	3.43307	1.7795	4.14635e-11
Cg8g023080	3.43189	1.779	2.15865e-14
Cg9g026120	3.43076	1.77853	4.34777e-09
Cg6g012120	3.42608	1.77656	0.0188457
Cg4g000480	3.41854	1.77338	9.84106e-12
Cg9g020170	3.41606	1.77233	2.24661e-12
Cg6g023590	3.41382	1.77139	2.11334e-05
Cg5g021340	3.41372	1.77135	0.00542418
Cg1g020900	3.40767	1.76879	5.50485e-06
Cg2g016230	3.40496	1.76764	0.240752
Cg3g023550	3.39526	1.76352	0.568146
Cg5g032100	3.39393	1.76296	0.0126705
Cg5g031490	3.39278	1.76247	0.129852
Cg2g016000	3.38956	1.7611	0.163968
Cg9g028350	3.38782	1.76036	0.76645
Cg3g001130	3.38156	1.75769	0.0561238
Cg4g001470	3.37683	1.75567	0.00157873
Cg1g009130	3.36717	1.75154	0.1354
Cg4g000260	3.36692	1.75143	4.11141e-09
Cg8g011780	3.3585	1.74781	2.3815e-07
Cg8g012710	3.35655	1.74698	0.0165968
Cg1g002980	3.3556	1.74657	0.00659524
Cg1g015400	3.3549	1.74627	0.548523
Cg2g022690	3.35186	1.74496	0.0011053
Cg7g013330	3.34518	1.74208	0.0927144
Cg8g011290	3.34468	1.74187	0.0045351
Cg1g022170	3.34461	1.74184	0.781585
Cg2g002360	3.34461	1.74184	0.781585
Cg4g022710	3.34461	1.74184	0.781585
CgUng017750	3.34461	1.74184	0.781585
Cg9g005770	3.34356	1.74138	0.00524714
Cg1g019950	3.3432	1.74123	0.012829
Cg7g012340	3.34122	1.74037	0.251776
Cg9g012870	3.34057	1.74009	4.29054e-08
Cg7g003730	3.33881	1.73933	0.000951506
Cg9g026520	3.33782	1.73891	0.490197
Cg2g005140	3.33609	1.73816	0.781897
Cg5g006670	3.33609	1.73816	0.781897
Cg5g015050	3.33609	1.73816	0.781897
Cg3g025680	3.33342	1.737	8.20446e-05
Cg7g013440	3.33045	1.73572	0.560774
Cg4g017520	3.32792	1.73462	0.000414599
Cg2g015090	3.32758	1.73447	0.782209
Cg4g017000	3.32758	1.73447	0.782209
Cg5g037550	3.32758	1.73447	0.782209
Cg2g041090	3.3263	1.73392	0.639581
Cg7g014680	3.3263	1.73392	0.639581
Cg3g024580	3.32083	1.73154	6.02902e-12
Cg6g004950	3.31907	1.73078	0.782522
Cg2g025960	3.31099	1.72726	0.487659
Cg1g004610	3.30955	1.72664	0.104744
Cg9g018690	3.30461	1.72448	0.152993
Cg9g018260	3.30459	1.72447	1.22461e-09
Cg2g012390	3.30436	1.72437	0.524579
Cg6g003980	3.30286	1.72372	0.00969475
Cg5g026120	3.30279	1.72368	0.327942
Cg1g010570	3.30157	1.72315	0.00883813
Cg7g006090	3.29842	1.72178	0.00616896
Cg1g019030	3.29416	1.71991	1.31469e-09
Cg2g044340	3.29222	1.71906	0.0232475
CgUng022200	3.2904	1.71826	0.416674
Cg5g022200	3.28522	1.71599	9.34497e-10
Cg3g007360	3.28441	1.71564	5.21664e-15
Cg7g007850	3.26349	1.70642	0.250152
Cg8g024340	3.25782	1.70391	0.00577281
Cg8g020800	3.2576	1.70381	0.0909086
Cg2g036510	3.25285	1.7017	0.331843
Cg6g018200	3.24809	1.69959	0.00148017
Cg2g027760	3.23764	1.69494	0.00188495
Cg3g012420	3.23525	1.69388	0.00015936
Cg7g011290	3.22993	1.6915	0.772305
Cg2g016150	3.22957	1.69134	0.186083
Cg5g003070	3.22874	1.69097	0.122298
Cg7g004470	3.22696	1.69017	0.046897
Cg9g021070	3.22685	1.69013	0.644647
Cg8g019510	3.22211	1.68801	0.772601
Cg1g015470	3.2141	1.68442	0.260008
Cg2g028320	3.21345	1.68412	3.00038e-10
Cg4g002570	3.21165	1.68332	0.0980644
Cg1g012200	3.21062	1.68285	0.164631
Cg1g012210	3.20257	1.67923	0.189737
Cg2g042190	3.19497	1.6758	0.0429676
Cg1g003720	3.18948	1.67332	1.48311e-06
Cg8g012640	3.18736	1.67236	0.0112082
Cg5g006750	3.17275	1.66573	0.0264597
Cg7g006210	3.17167	1.66524	0.0687583
Cg9g006330	3.16976	1.66438	1.06036e-16
Cg2g031970	3.16941	1.66422	0.229714
Cg5g009930	3.16757	1.66338	0.0808095
Cg2g045420	3.16286	1.66123	1.13652e-08
Cg3g017360	3.15888	1.65941	0.372492
Cg3g015580	3.15568	1.65795	0.788637
Cg3g017750	3.15568	1.65795	0.788637
Cg4g009160	3.15561	1.65792	3.99523e-09
Cg8g020610	3.1556	1.65791	0.488466
Cg7g003500	3.15266	1.65657	0.000390086
Cg7g003310	3.15213	1.65633	0.000813193
Cg7g006080	3.14925	1.65501	0.0158506
Cg9g028250	3.1439	1.65256	0.000269567
Cg2g024400	3.14233	1.65184	0.0332339
Cg5g031440	3.14215	1.65175	0.0165033
Cg2g039400	3.14147	1.65144	0.649098
Cg1g019890	3.13866	1.65015	0.789287
Cg6g009650	3.13866	1.65015	0.789287
Cg2g002010	3.13596	1.64891	0.00728374
Cg3g015470	3.13494	1.64844	0.00970166
Cg1g013660	3.13015	1.64623	4.89994e-10
Cg3g009340	3.12769	1.6451	0.00125235
Cg2g023360	3.12344	1.64314	0.000787732
Cg2g042980	3.12258	1.64274	0.075237
Cg8g013530	3.11715	1.64023	0.151443
Cg7g016460	3.10812	1.63604	0.00390454
Cg8g019450	3.10801	1.63599	0.562501
Cg4g000830	3.09747	1.63109	0.248996
Cg5g023190	3.09486	1.62988	2.87794e-09
Cg5g000500	3.09446	1.62969	6.37273e-08
Cg8g003750	3.09179	1.62844	0.640828
Cg7g008510	3.09121	1.62817	0.19215
Cg4g006940	3.09045	1.62782	6.45416e-07
Cg6g017010	3.08992	1.62757	2.85791e-05
Cg1g003260	3.08287	1.62427	0.641304
Cg5g010760	3.08229	1.624	0.422291
Cg9g029320	3.08134	1.62356	0.142602
Cg7g018760	3.07928	1.62259	0.229387
Cg2g035470	3.07854	1.62225	0.00250455
Cg1g025500	3.0773	1.62167	0.00303508
Cg7g010820	3.07571	1.62092	4.82737e-05
Cg4g012970	3.07452	1.62036	0.530048
Cg1g003890	3.07204	1.6192	0.778369
Cg9g013330	3.07204	1.6192	0.778369
Cg4g004020	3.06825	1.61742	2.00651e-05
Cg7g013610	3.06813	1.61736	0.554859
Cg7g011270	3.0666	1.61664	0.0780793
Cg6g014320	3.06422	1.61552	0.555089
Cg1g017610	3.06422	1.61552	0.778675
Cg2g039220	3.06422	1.61552	0.778675
Cg1g007630	3.06401	1.61542	1.09139e-12
Cg7g023660	3.06093	1.61397	0.000645327
Cg7g003100	3.05725	1.61224	0.37281
CgUng015090	3.0564	1.61183	0.778982
Cg2g004030	3.05181	1.60967	0.265438
Cg1g009830	3.05091	1.60924	0.309932
Cg2g030430	3.04028	1.6042	0.0128265
Cg1g027460	3.03128	1.59993	0.317425
Cg3g013960	3.03084	1.59972	7.33753e-13
Cg2g003100	3.03041	1.59952	1.47212e-08
Cg1g006590	3.02778	1.59826	2.87361e-06
Cg5g030390	3.02768	1.59821	0.634372
Cg2g013180	3.0235	1.59622	0.313932
Cg6g015810	3.02204	1.59552	0.0955134
Cg9g012860	3.02024	1.59467	3.8779e-06
Cg5g024040	3.01657	1.59291	4.85939e-08
Cg1g010620	3.01414	1.59174	0.000131062
Cg7g013300	3.01229	1.59086	0.000198341
Cg5g039240	3.00977	1.58965	9.36517e-12
Cg5g024830	3.0056	1.58765	0.000807402
Cg9g004680	3.00258	1.5862	0.900687
Cg8g011820	2.99996	1.58494	0.0411348
Cg3g007270	2.99319	1.58169	0.900909
Cg7g000110	2.99319	1.58169	0.900909
Cg1g012620	2.98745	1.57891	0.119182
Cg1g012690	2.98589	1.57816	0.206428
Cg4g001480	2.98244	1.57649	2.86795e-06
Cg2g015050	2.9814	1.57599	0.0119218
Cg2g007490	2.98026	1.57544	0.00119556
Cg2g001930	2.97673	1.57373	4.87973e-08
Cg7g011770	2.974	1.5724	0.0783371
Cg9g000700	2.97331	1.57207	9.757e-06
CgUng001520	2.96956	1.57025	0.0857416
Cg2g013050	2.9671	1.56905	0.137137
Cg5g009320	2.96704	1.56903	0.00552891
Cg8g011710	2.96594	1.56849	2.70536e-05
Cg1g007670	2.9649	1.56798	0.0188771
Cg2g035720	2.96237	1.56675	0.00032391
CgUng010430	2.95694	1.5641	0.469754
Cg1g009470	2.95088	1.56114	0.00726175
Cg2g007850	2.94792	1.5597	0.32084
Cg3g005040	2.9376	1.55464	0.100582
Cg2g013490	2.93543	1.55357	0.00829971
Cg8g002810	2.92439	1.54813	0.22655
Cg9g023340	2.92213	1.54702	1.69246e-07
Cg9g001000	2.92121	1.54657	0.15274
Cg7g006240	2.9196	1.54577	0.359128
Cg5g024090	2.91954	1.54574	0.479475
Cg3g017310	2.91415	1.54308	0.784655
Cg1g018290	2.91283	1.54242	0.320717
Cg5g007310	2.91207	1.54204	0.32055
Cg5g007250	2.91054	1.54129	2.50118e-08
Cg7g018720	2.9103	1.54117	0.00386861
Cg8g009500	2.90634	1.5392	0.784972
Cg7g019950	2.90514	1.53861	0.00940873
Cg3g007150	2.9014	1.53675	0.0393404
Cg3g015680	2.89914	1.53563	0.428678
Cg5g005320	2.89874	1.53542	1.85894e-07
Cg1g012850	2.89852	1.53531	0.78529
Cg7g001540	2.89852	1.53531	0.78529
Cg7g016000	2.89843	1.53527	0.727097
Cg5g022160	2.89522	1.53367	0.89398
CgUng016700	2.89522	1.53367	0.89398
Cg1g028040	2.89481	1.53347	3.93872e-11
Cg1g028130	2.89386	1.533	0.0248939
Cg9g022540	2.89222	1.53218	0.404676
Cg8g002950	2.89105	1.53159	0.0228771
Cg8g023780	2.8907	1.53142	0.785608
Cg9g020970	2.8907	1.53142	0.785608
Cg5g025050	2.88929	1.53071	0.00022222
Cg7g023910	2.88685	1.5295	0.154254
Cg7g015300	2.88679	1.52947	1.82466e-08
Cg6g024950	2.88574	1.52894	0.017861
Cg2g034500	2.88468	1.52841	0.0994128
Cg1g023250	2.88288	1.52751	0.785927
Cg2g037260	2.88288	1.52751	0.785927
Cg9g008200	2.88171	1.52693	5.2135e-09
Cg3g015080	2.87979	1.52596	7.16426e-05
Cg3g017330	2.87977	1.52595	0.0033276
Cg9g001900	2.87575	1.52394	0.000357476
Cg5g031450	2.87519	1.52366	0.0376698
Cg4g021830	2.87244	1.52228	0.0939969
CgUng009030	2.87216	1.52214	0.482621
Cg8g013540	2.86978	1.52094	0.256951
CgUng003130	2.86871	1.5204	0.00781839
Cg6g013950	2.86754	1.51981	0.180982
Cg2g031470	2.86302	1.51754	0.535758
Cg1g023700	2.85407	1.51302	0.0150567
Cg1g007170	2.84909	1.5105	0.000370244
Cg7g009130	2.84804	1.50997	0.544507
Cg2g023640	2.83325	1.50246	0.285777
Cg5g007260	2.82905	1.50032	1.78604e-08
Cg1g020630	2.8249	1.4982	0.0332112
Cg1g015600	2.8229	1.49718	0.457529
Cg9g016890	2.82182	1.49662	0.17857
Cg9g011430	2.82101	1.49621	0.0861458
Cg9g015600	2.81987	1.49563	1.18594e-10
Cg7g003740	2.81827	1.49481	1.86736e-07
Cg1g006310	2.81623	1.49377	0.259388
Cg3g011710	2.8153	1.49329	0.713415
Cg1g007400	2.81306	1.49214	0.905265
Cg5g005870	2.81306	1.49214	0.905265
Cg3g021680	2.81056	1.49086	0.636516
Cg9g020050	2.80836	1.48973	0.731426
Cg2g017260	2.80367	1.48732	0.905497
Cg2g044610	2.80367	1.48732	0.905497
Cg4g023170	2.80288	1.48691	0.000150292
Cg1g019180	2.79898	1.4849	0.731883
Cg1g000380	2.79848	1.48465	0.243847
Cg8g018690	2.79741	1.48409	0.613973
Cg6g010040	2.7969	1.48383	0.0140805
Cg1g004440	2.79428	1.48248	0.905729
Cg7g013960	2.79428	1.48248	0.905729
Cg2g037050	2.79229	1.48145	0.460184
Cg6g013330	2.78742	1.47893	0.0147686
CgUng002220	2.78296	1.47662	0.548739
Cg1g007620	2.78287	1.47657	0.00730298
Cg6g006620	2.77662	1.47333	0.015405
Cg8g000810	2.77646	1.47325	1.03352e-07
Cg2g043670	2.77552	1.47276	0.0757125
Cg5g022800	2.77306	1.47148	3.13479e-05
Cg2g035520	2.77177	1.47081	0.0106153
Cg7g022370	2.76937	1.46956	0.0214292
Cg5g000260	2.76676	1.4682	0.0560589
Cg7g006860	2.7667	1.46816	0.00220437
Cg2g030300	2.76631	1.46796	0.00131974
Cg3g000790	2.7662	1.4679	8.63218e-09
Cg1g004710	2.76597	1.46779	1.0392e-05
Cg6g020580	2.76047	1.46491	1.55846e-10
Cg2g035500	2.75992	1.46463	3.09015e-08
Cg1g017430	2.75626	1.46271	0.00101073
Cg5g011010	2.75552	1.46233	0.00291203
Cg4g005260	2.75442	1.46175	0.0804791
Cg6g014150	2.7516	1.46027	0.528921
Cg5g008040	2.75151	1.46023	0.343474
Cg1g009760	2.74856	1.45867	0.0800837
Cg2g033260	2.74825	1.45851	1.963e-07
Cg3g014360	2.7466	1.45765	1.27881e-07
Cg7g004510	2.74046	1.45442	0.523223
CgUng006100	2.73936	1.45384	1.49701e-05
Cg2g035990	2.73592	1.45202	1.18427e-08
Cg5g039530	2.73045	1.44914	0.53717
Cg7g000100	2.72934	1.44855	0.0245325
Cg2g029080	2.72839	1.44805	0.00548161
Cg7g011200	2.72357	1.4455	0.0642124
Cg3g001480	2.72332	1.44537	0.898286
Cg5g037760	2.72325	1.44533	4.02441e-07
Cg3g018120	2.72277	1.44507	0.372211
Cg5g034810	2.7225	1.44493	0.242668
Cg8g023520	2.72012	1.44367	0.641744
Cg5g022250	2.7151	1.44101	1.65763e-08
Cg2g001110	2.71486	1.44088	0.00341296
CgUng020440	2.71411	1.44048	0.471268
Cg2g013480	2.71375	1.44029	0.000112347
Cg5g000270	2.71073	1.43868	0.0288295
Cg8g021060	2.7107	1.43867	0.000827221
Cg8g023350	2.7098	1.43819	1.7774e-07
Cg2g022900	2.70496	1.43561	0.611911
Cg7g016300	2.70482	1.43553	0.0498275
Cg5g024370	2.70326	1.4347	0.466125
Cg6g016060	2.70287	1.43449	1.87296e-09
Cg3g025700	2.70086	1.43342	0.262392
Cg5g018420	2.69898	1.43241	0.591283
Cg7g003750	2.69868	1.43225	0.011317
Cg2g017790	2.69804	1.43191	0.418399
Cg5g027450	2.69779	1.43178	0.0587695
Cg2g003280	2.69604	1.43084	0.634106
Cg5g004280	2.69409	1.4298	0.109194
Cg5g019600	2.69303	1.42923	0.0858551
Cg9g010070	2.69191	1.42863	0.0341522
Cg5g040770	2.68503	1.42494	0.438851
Cg8g011910	2.6773	1.42078	5.62834e-06
Cg6g017180	2.67701	1.42062	0.191694
Cg2g003070	2.6765	1.42035	8.53567e-10
Cg3g011660	2.67537	1.41974	0.436167
Cg2g003060	2.67452	1.41928	0.0109226
Cg8g011460	2.67196	1.4179	7.37011e-06
Cg5g044850	2.67147	1.41763	0.00123777
Cg6g008580	2.6714	1.4176	0.728949
Cg9g002350	2.67105	1.4174	0.0217341
CgUng018150	2.66693	1.41518	0.729175
Cg5g026880	2.6667	1.41505	0.0100495
Cg3g001370	2.66544	1.41437	0.172529
Cg8g011360	2.66388	1.41353	0.000367211
Cg6g006210	2.66123	1.41209	9.8782e-11
Cg3g020790	2.6591	1.41094	1.7379e-10
Cg2g043830	2.65725	1.40994	0.00330678
Cg7g021750	2.65499	1.40871	0.455822
Cg1g021180	2.65401	1.40818	1.6175e-08
Cg5g034830	2.65372	1.40802	3.09382e-05
Cg7g005890	2.65335	1.40782	0.392682
Cg8g005040	2.65273	1.40748	2.06041e-10
Cg3g000710	2.65134	1.40672	0.359549
Cg1g009300	2.64479	1.40315	0.00020928
Cg5g032090	2.64301	1.40218	0.225094
Cg4g001530	2.64104	1.40111	8.82582e-12
Cg3g020940	2.63894	1.39996	0.00569727
Cg8g017370	2.63877	1.39986	0.722181
Cg5g003540	2.63334	1.3969	3.53112e-07
Cg5g022210	2.63133	1.39579	0.0154936
Cg3g008570	2.63019	1.39516	0.000276324
Cg1g020460	2.62943	1.39475	4.30354e-11
Cg5g018510	2.62388	1.3917	8.28796e-05
Cg1g013570	2.62354	1.39151	0.910037
Cg2g017510	2.62354	1.39151	0.910037
Cg5g031480	2.62354	1.39151	0.910037
Cg5g032350	2.62354	1.39151	0.910037
Cg5g035630	2.62354	1.39151	0.910037
Cg9g001670	2.62354	1.39151	0.910037
Cg9g020320	2.62354	1.39151	0.910037
Cg9g025940	2.62354	1.39151	0.910037
Cg2g046810	2.62186	1.39059	0.195034
Cg4g015830	2.61934	1.38921	0.610148
Cg6g005030	2.61914	1.38909	0.302906
Cg8g022750	2.61747	1.38817	2.2506e-07
Cg6g006310	2.61607	1.3874	0.0440183
Cg2g040820	2.61421	1.38638	0.141882
Cg1g008050	2.61415	1.38634	0.910279
Cg2g022130	2.61415	1.38634	0.910279
Cg5g011400	2.61415	1.38634	0.910279
Cg6g010020	2.61415	1.38634	0.910279
Cg9g001940	2.61415	1.38634	0.910279
Cg9g015000	2.61415	1.38634	0.910279
Cg5g026620	2.61405	1.38629	0.269257
Cg7g014510	2.61311	1.38577	0.213633
Cg5g022100	2.61301	1.38571	0.0101854
Cg6g009430	2.60984	1.38396	2.40495e-05
Cg2g001180	2.60928	1.38365	0.639272
Cg6g020020	2.6089	1.38344	4.81824e-08
Cg5g016000	2.60734	1.38258	5.08656e-07
Cg8g021210	2.60721	1.38251	4.88103e-08
Cg3g015640	2.60476	1.38115	0.910521
Cg4g014910	2.60476	1.38115	0.910521
Cg5g006540	2.60476	1.38115	0.910521
Cg5g029040	2.60476	1.38115	0.910521
CgUng007870	2.60476	1.38115	0.910521
Cg2g040470	2.59928	1.37811	0.0499504
Cg1g022160	2.59538	1.37594	0.910763
Cg2g044830	2.59538	1.37594	0.910763
CgUng021290	2.59538	1.37594	0.910763
Cg1g017290	2.59093	1.37347	0.0224473
Cg1g025820	2.58943	1.37263	0.134598
Cg9g006370	2.58605	1.37075	0.0529555
Cg7g001270	2.58469	1.36999	0.00224487
Cg5g013380	2.58223	1.36862	0.210237
Cg1g003530	2.58001	1.36738	0.44649
Cg4g012440	2.57733	1.36588	0.0302587
Cg3g002190	2.57683	1.3656	0.39176
Cg6g004410	2.5768	1.36558	0.733784
CgUng015310	2.5768	1.36558	0.733784
Cg3g008080	2.57642	1.36537	0.709257
Cg7g020100	2.57235	1.36309	5.08756e-05
Cg9g025710	2.57071	1.36217	1.82145e-11
Cg4g012730	2.57022	1.36189	0.0140659
Cg7g012140	2.57006	1.3618	0.37239
Cg7g014690	2.56873	1.36106	0.223723
Cg8g001610	2.56848	1.36092	0.0294218
Cg4g021930	2.56787	1.36057	0.734247
Cg9g010360	2.5599	1.35609	2.48174e-09
Cg7g004460	2.5556	1.35366	0.0793131
Cg5g002050	2.55523	1.35345	7.94764e-06
Cg1g026570	2.54929	1.3501	0.340341
Cg1g025530	2.54905	1.34996	0.231148
Cg7g003460	2.54798	1.34935	3.71251e-05
Cg7g017090	2.54585	1.34815	0.000577408
Cg4g002350	2.54455	1.34741	0.000405843
Cg8g023390	2.54339	1.34675	0.000750932
Cg5g039740	2.54292	1.34648	0.902992
Cg6g005600	2.54292	1.34648	0.902992
Cg7g022450	2.54257	1.34628	0.09311
Cg2g036000	2.53816	1.34378	0.643607
Cg9g019170	2.53718	1.34322	0.00651147
Cg6g000290	2.53574	1.34241	7.30334e-05
Cg7g018400	2.5344	1.34165	0.903219
Cg9g008630	2.5344	1.34165	0.903219
Cg4g003020	2.5279	1.33794	0.000159533
Cg7g019270	2.52699	1.33742	0.309999
Cg3g020260	2.52534	1.33648	1.58698e-10
Cg5g037540	2.52208	1.33462	5.88896e-05
Cg2g000230	2.52198	1.33456	0.455868
Cg5g011270	2.52173	1.33441	0.0467872
Cg3g023850	2.51694	1.33167	0.000200263
Cg3g011700	2.51516	1.33065	0.169837
Cg8g004940	2.51301	1.32942	0.00227499
Cg7g004440	2.51052	1.32799	8.21993e-05
Cg2g003090	2.50817	1.32664	0.0241525
Cg1g004700	2.50777	1.3264	0.000534969
Cg5g037870	2.50527	1.32496	0.159135
Cg5g021630	2.50246	1.32335	0.0999537
Cg9g026260	2.50001	1.32194	0.36801
Cg3g015690	2.49858	1.32111	8.27419e-05
Cg2g014280	2.4971	1.32025	0.212184
Cg2g014650	2.49618	1.31972	0.591087
Cg4g010020	2.49558	1.31938	0.738037
Cg5g012040	2.49422	1.31859	9.01206e-05
Cg2g016840	2.49357	1.31821	0.896256
Cg5g034310	2.49357	1.31821	0.896256
Cg4g015850	2.49254	1.31762	0.278864
Cg5g020770	2.49029	1.31631	0.456443
Cg7g016280	2.49016	1.31624	3.04742e-06
CgUng005540	2.48835	1.31519	0.0937569
Cg6g008970	2.4812	1.31104	0.321265
Cg2g035950	2.47919	1.30987	0.677733
Cg1g011140	2.47884	1.30966	0.554754
Cg9g006320	2.47606	1.30804	0.605481
Cg2g039730	2.47397	1.30683	0.115501
Cg8g018800	2.47138	1.30532	0.231488
Cg8g013410	2.47028	1.30467	0.0285483
Cg9g007730	2.46594	1.30214	0.00551721
Cg1g026190	2.46512	1.30166	0.000253959
Cg4g002240	2.4629	1.30036	0.0573252
Cg9g008920	2.46223	1.29997	0.00185567
Cg9g010350	2.46152	1.29955	0.000578272
Cg2g021580	2.46118	1.29935	0.825195
Cg3g000770	2.46042	1.2989	3.40788e-09
Cg4g001550	2.45736	1.29711	0.0704963
Cg5g001290	2.457	1.2969	0.0121874
Cg7g007760	2.45398	1.29512	0.00655222
Cg5g022170	2.45154	1.29369	0.0353274
Cg1g014760	2.45087	1.29329	7.78539e-05
Cg1g002920	2.44977	1.29265	1.37968e-06
Cg8g004930	2.44944	1.29245	0.732077
Cg2g011050	2.44687	1.29093	0.00183523
Cg6g023820	2.44279	1.28853	1.1724e-10
Cg2g030450	2.43996	1.28686	0.462777
Cg9g005870	2.43922	1.28642	0.000605537
Cg1g007990	2.43803	1.28572	0.216044
Cg2g015450	2.4349	1.28386	0.724423
Cg6g019020	2.43467	1.28373	0.0755311
Cg9g017580	2.43304	1.28276	0.0209521
Cg9g026770	2.42824	1.27991	0.000443121
Cg8g011010	2.42781	1.27966	0.0839537
Cg7g023710	2.42487	1.27791	0.0407509
CgUng006530	2.42346	1.27707	0.591405
CgUng019330	2.42273	1.27663	0.0114945
Cg6g005070	2.42218	1.27631	0.000670357
Cg2g022890	2.4205	1.2753	0.468202
Cg5g038980	2.4176	1.27357	1.07599e-07
Cg9g019270	2.41463	1.2718	0.00114956
Cg6g017960	2.41154	1.26996	0.300993
Cg5g026670	2.41123	1.26977	0.104291
Cg8g003690	2.40689	1.26717	3.36517e-05
Cg3g023700	2.40661	1.26701	4.44059e-06
Cg1g026780	2.40642	1.26689	0.224274
Cg4g024100	2.40525	1.26619	0.581192
Cg6g025280	2.40525	1.26619	0.581192
Cg1g020820	2.40459	1.26579	0.124179
Cg4g019660	2.40303	1.26485	9.28526e-08
Cg2g035480	2.40274	1.26468	1.18881e-05
Cg5g024620	2.40115	1.26372	4.14628e-06
Cg9g019250	2.40008	1.26308	0.0418545
Cg5g036980	2.39974	1.26288	2.02754e-10
Cg9g025050	2.39869	1.26225	0.00578903
Cg7g008010	2.39855	1.26216	0.254523
Cg3g013540	2.39773	1.26167	0.0058941
Cg5g043460	2.39726	1.26139	0.455224
Cg5g038380	2.39528	1.26019	0.391601
Cg2g046060	2.39289	1.25875	3.54181e-05
Cg6g015260	2.39179	1.25809	1.65058e-07
Cg2g028250	2.39178	1.25809	0.0190936
Cg4g003310	2.39161	1.25798	2.85814e-05
Cg6g009610	2.39019	1.25712	0.000107652
CgUng021530	2.38874	1.25625	0.0954131
Cg1g023090	2.3864	1.25484	0.45177
Cg5g034040	2.38172	1.252	0.000232308
Cg5g000990	2.38037	1.25119	0.735823
Cg4g009430	2.37953	1.25068	0.907431
Cg5g044060	2.37711	1.24921	0.131792
Cg8g021000	2.37643	1.2488	0.697161
Cg9g019530	2.37608	1.24858	0.154186
Cg1g025300	2.3758	1.24841	0.828726
Cg2g022810	2.37401	1.24733	0.00280226
Cg7g006100	2.37137	1.24572	0.490692
Cg5g013720	2.37111	1.24556	0.828923
Cg2g030860	2.37102	1.24551	0.907667
Cg4g022160	2.37102	1.24551	0.907667
Cg4g023800	2.37102	1.24551	0.907667
Cg7g007270	2.37102	1.24551	0.907667
Cg2g035510	2.37097	1.24548	3.03285e-05
Cg1g029000	2.36636	1.24267	0.0409205
Cg2g009030	2.36399	1.24122	0.0990946
Cg8g003680	2.36331	1.24081	0.73676
Cg7g013670	2.363	1.24062	7.40768e-10
Cg8g008840	2.36277	1.24048	3.23874e-06
Cg4g017930	2.36251	1.24032	0.907903
Cg3g022470	2.36234	1.24022	0.0360849
Cg8g004820	2.36172	1.23984	0.829317
Cg8g019470	2.36005	1.23882	6.79812e-08
Cg9g008070	2.35674	1.23679	2.32241e-10
Cg7g020740	2.35558	1.23608	0.0306011
Cg9g019160	2.35414	1.2352	0.00511248
Cg3g000210	2.35399	1.23511	0.90814
Cg3g007230	2.35399	1.23511	0.90814
Cg7g008950	2.35399	1.23511	0.90814
Cg6g010690	2.35013	1.23274	0.0126749
Cg1g023010	2.34993	1.23262	0.00170818
Cg5g007800	2.34987	1.23258	7.26498e-06
Cg7g013180	2.34789	1.23137	0.0259767
CgUng003480	2.34585	1.23011	2.87193e-05
Cg2g022680	2.3444	1.22922	1.52714e-05
Cg5g012630	2.3435	1.22867	0.721714
Cg7g010520	2.3435	1.22867	0.900431
Cg8g018180	2.34181	1.22762	0.219239
Cg2g027060	2.34144	1.22739	0.390363
Cg6g007020	2.34118	1.22723	0.397007
Cg1g017780	2.34033	1.22671	0.165193
Cg9g002480	2.33937	1.22612	0.0022277
Cg2g020360	2.33777	1.22513	0.00880129
Cg8g011720	2.33568	1.22384	0.900652
CgUng010900	2.33568	1.22384	0.900652
Cg4g000490	2.33519	1.22354	0.0110064
Cg5g042460	2.33044	1.2206	0.313356
Cg7g018770	2.32883	1.2196	0.000198741
Cg1g019550	2.32786	1.21901	0.900875
Cg2g035650	2.32786	1.21901	0.900875
Cg3g012410	2.32786	1.21901	0.900875
Cg4g009470	2.32379	1.21648	0.328595
Cg4g018820	2.32334	1.2162	0.000263149
Cg8g012480	2.32247	1.21566	3.86666e-05
Cg6g011950	2.32186	1.21528	0.316036
Cg7g023750	2.32179	1.21524	0.000135499
Cg9g028590	2.32097	1.21473	7.96538e-08
Cg4g019480	2.32083	1.21464	0.00866497
Cg2g021360	2.32082	1.21464	0.154683
Cg1g015680	2.31977	1.21398	0.185083
Cg7g011280	2.31936	1.21373	0.438127
CgUng001430	2.31879	1.21337	3.23255e-05
Cg6g001160	2.31743	1.21253	0.0118205
Cg2g034390	2.3146	1.21076	5.08768e-08
Cg2g044980	2.31451	1.21071	0.457497
Cg5g030790	2.31397	1.21037	0.0182117
Cg1g007430	2.31266	1.20955	4.07591e-05
Cg5g021750	2.31258	1.2095	0.00723631
Cg2g002300	2.31222	1.20928	0.0298185
Cg5g000160	2.31091	1.20846	0.130006
Cg7g015370	2.30886	1.20718	2.0911e-07
Cg8g008970	2.30798	1.20663	0.0747922
Cg2g026110	2.30726	1.20618	0.0974652
Cg5g002530	2.30655	1.20573	1.89465e-07
Cg7g023310	2.30638	1.20563	0.0678679
Cg7g007970	2.306	1.20539	2.96813e-07
Cg2g017060	2.30153	1.2026	0.049001
Cg8g013030	2.30118	1.20237	0.496853
Cg3g004230	2.30091	1.20221	0.6949
Cg2g006660	2.30085	1.20217	0.325301
Cg3g007740	2.30009	1.20169	0.371383
Cg2g035490	2.29977	1.20149	0.00536517
Cg5g002660	2.29708	1.1998	5.09311e-06
Cg2g022230	2.29454	1.1982	0.0068906
Cg6g002670	2.29274	1.19707	0.689029
Cg5g027180	2.2883	1.19428	0.0953978
CgUng005950	2.28821	1.19422	7.83956e-08
Cg1g003040	2.28694	1.19342	0.324802
Cg2g000360	2.2817	1.19011	0.285612
Cg4g022000	2.28104	1.18969	4.89275e-06
Cg9g020770	2.2802	1.18916	0.0455864
Cg5g010310	2.27894	1.18836	0.683418
Cg3g017010	2.27892	1.18835	0.568922
Cg7g007130	2.27634	1.18672	8.84481e-05
Cg6g016830	2.2761	1.18656	0.683596
Cg9g010580	2.27517	1.18597	0.039893
Cg6g017080	2.27399	1.18523	0.440628
Cg6g007580	2.27289	1.18452	0.499087
Cg2g016600	2.27254	1.18431	0.00665616
Cg2g001910	2.27244	1.18424	0.00146924
Cg9g021670	2.27021	1.18282	0.0648567
Cg2g040870	2.27005	1.18273	0.556027
Cg2g001820	2.26931	1.18225	0.659536
Cg3g016520	2.26889	1.18199	0.00117001
Cg7g000300	2.26865	1.18184	0.000346523
Cg2g009590	2.26731	1.18098	0.551546
Cg3g005190	2.2662	1.18028	0.00694499
Cg7g001800	2.26409	1.17893	0.0233816
Cg8g024690	2.2633	1.17843	8.66434e-06
Cg4g014810	2.26227	1.17777	0.833556
Cg8g011140	2.2591	1.17575	0.462745
Cg2g035560	2.25888	1.17561	0.187763
Cg2g009040	2.25746	1.1747	0.0022163
Cg4g017120	2.25713	1.17449	0.0133836
Cg5g012030	2.25643	1.17404	0.392382
Cg4g002980	2.25462	1.17289	0.00268066
Cg8g002630	2.25398	1.17248	0.00722793
Cg3g011300	2.25294	1.17181	0.000190569
Cg9g011790	2.25281	1.17173	0.514747
Cg5g039030	2.2527	1.17166	0.0060871
Cg2g021020	2.25266	1.17163	0.00152857
Cg9g028600	2.25205	1.17124	2.82135e-08
Cg2g026730	2.24886	1.16919	0.0144135
Cg1g028750	2.24826	1.16881	6.51595e-06
CgUng015370	2.24252	1.16512	0.0010639
Cg7g017050	2.24133	1.16435	0.82097
Cg2g032580	2.24019	1.16362	0.0014249
Cg4g019760	2.23998	1.16348	0.000113988
Cg1g014630	2.23973	1.16332	5.71981e-06
Cg1g027740	2.23895	1.16282	0.418013
Cg5g009510	2.23548	1.16058	0.0149204
Cg6g012070	2.2354	1.16053	1.51556e-05
Cg7g019880	2.23374	1.15946	1.90578e-05
Cg8g018760	2.2326	1.15873	1.38251e-07
Cg5g010750	2.23251	1.15867	0.122316
Cg2g023380	2.23227	1.15851	0.821063
Cg4g015900	2.23151	1.15802	0.414418
Cg5g011720	2.23127	1.15786	3.34296e-05
Cg1g024280	2.23077	1.15754	0.177189
Cg5g012230	2.23023	1.15719	0.692665
CgUng004640	2.22955	1.15675	5.74473e-06
Cg4g001240	2.22747	1.1554	0.00517909
Cg5g005560	2.22638	1.1547	0.00475644
Cg8g005550	2.2251	1.15387	0.0437869
Cg9g006170	2.2212	1.15134	0.00222135
Cg4g000510	2.22094	1.15117	0.00306739
CgUng009560	2.22004	1.15059	0.183287
Cg2g028850	2.21974	1.15039	0.000890863
Cg9g014000	2.21656	1.14832	0.301904
Cg9g006700	2.21425	1.14682	1.0591e-07
Cg2g002390	2.21313	1.14609	3.60327e-08
Cg2g034640	2.21155	1.14506	0.000288064
Cg6g018660	2.21104	1.14472	0.000394489
Cg9g015880	2.21004	1.14407	0.033733
Cg5g003630	2.20788	1.14266	8.22769e-06
Cg1g002680	2.20577	1.14128	2.17875e-06
Cg4g008800	2.20442	1.1404	0.00482145
Cg3g025290	2.20409	1.14018	1.00373e-05
Cg2g024690	2.20104	1.13819	0.298841
Cg8g007640	2.20019	1.13763	0.0835381
Cg3g021140	2.19967	1.13728	0.00287099
Cg8g012590	2.19959	1.13723	0.367041
Cg5g040130	2.19889	1.13677	2.1319e-05
Cg4g008540	2.19722	1.13568	1.73143e-08
Cg7g005680	2.19714	1.13563	0.0332059
Cg1g015630	2.19446	1.13387	0.0140869
Cg2g042990	2.19414	1.13366	0.0121625
Cg3g018640	2.19399	1.13356	0.502407
Cg1g009040	2.19235	1.13248	0.016527
Cg5g020910	2.19067	1.13137	0.428326
Cg9g015570	2.18924	1.13043	0.0176981
Cg9g016020	2.18715	1.12905	1.20718e-05
Cg6g019640	2.18562	1.12804	0.904998
Cg8g009910	2.18562	1.12804	0.904998
Cg5g027820	2.18492	1.12758	0.634357
Cg7g005510	2.18441	1.12725	0.00122259
Cg6g006040	2.1823	1.12585	0.0112959
Cg5g032230	2.18097	1.12497	0.291002
Cg5g035890	2.18022	1.12447	0.241482
Cg1g023370	2.18011	1.1244	0.212358
Cg7g006870	2.1783	1.12321	0.323048
Cg6g006220	2.17808	1.12306	0.25949
Cg9g008990	2.17777	1.12285	0.0503656
Cg1g024600	2.17689	1.12227	0.837292
Cg8g021570	2.17689	1.12227	0.837292
Cg6g024680	2.16998	1.11768	0.0302123
Cg1g018370	2.16998	1.11768	0.905461
CgUng009170	2.16998	1.11768	0.905461
Cg6g005060	2.16884	1.11693	0.582135
Cg7g006030	2.16816	1.11647	0.0475338
Cg9g028060	2.16729	1.11589	0.00329968
Cg5g004010	2.16702	1.11571	0.690548
Cg5g004070	2.16671	1.1155	0.00161893
Cg7g010070	2.1663	1.11523	0.37522
Cg7g001810	2.16604	1.11506	0.421043
Cg2g022500	2.16585	1.11493	6.58552e-06
Cg7g018870	2.16329	1.11323	1.80863e-05
Cg3g005500	2.16216	1.11247	0.905693
Cg8g009420	2.1617	1.11217	0.0686666
Cg8g013590	2.16057	1.11141	0.42379
Cg7g021210	2.15869	1.11016	1.99926e-07
Cg9g021810	2.15782	1.10958	2.85121e-07
Cg9g022820	2.15715	1.10913	0.0166026
Cg2g004780	2.15681	1.1089	0.651853
Cg1g012680	2.1564	1.10863	0.831156
Cg2g041320	2.15575	1.10819	0.00297963
Cg3g009820	2.1554	1.10796	0.344458
Cg2g039840	2.15476	1.10753	1.58957e-08
Cg8g012550	2.15417	1.10713	0.656392
Cg5g042620	2.15325	1.10652	0.344983
Cg4g020940	2.15194	1.10564	0.831355
Cg7g011470	2.15147	1.10532	0.00109994
Cg1g005440	2.15132	1.10522	0.163684
Cg7g003800	2.15031	1.10454	3.69534e-05
Cg3g016770	2.14978	1.10419	0.0144758
Cg2g043010	2.14959	1.10406	2.63718e-07
Cg6g020540	2.14941	1.10394	2.5816e-06
Cg6g017950	2.14925	1.10383	3.07623e-08
Cg7g014490	2.1475	1.10266	0.0016936
Cg5g012260	2.14728	1.10251	2.93604e-06
Cg3g022460	2.14695	1.10229	0.00859502
Cg9g001930	2.14539	1.10124	4.69639e-05
Cg2g029800	2.14384	1.1002	0.683724
Cg2g004010	2.14379	1.10016	0.0556885
Cg8g006420	2.14246	1.09927	0.366098
Cg7g018230	2.14105	1.09832	3.13146e-05
Cg5g033550	2.14012	1.09769	0.00257619
Cg7g001930	2.14008	1.09767	0.131247
Cg9g001010	2.13976	1.09745	0.000118962
CgUng005990	2.13959	1.09734	0.00695189
Cg6g019310	2.13943	1.09723	5.43543e-06
Cg8g021770	2.13628	1.0951	0.0289194
Cg5g043250	2.13518	1.09436	3.72121e-06
Cg3g012790	2.13367	1.09334	1.26903e-05
Cg1g003170	2.13304	1.09291	0.406577
Cg2g031250	2.13156	1.09191	1.36356e-07
Cg6g006330	2.13139	1.0918	0.0559809
Cg1g001220	2.13098	1.09152	2.26502e-07
Cg6g010160	2.12821	1.08964	0.0135414
Cg1g029150	2.12807	1.08954	1
Cg3g003530	2.12807	1.08954	1
Cg5g011820	2.12807	1.08954	1
Cg5g028360	2.12807	1.08954	1
Cg9g010640	2.12807	1.08954	1
Cg3g014460	2.12798	1.08948	0.000119339
Cg2g041430	2.12797	1.08948	1.04879e-05
Cg8g001750	2.12781	1.08937	0.175604
Cg6g018890	2.12732	1.08904	0.427111
Cg9g003470	2.1266	1.08855	0.00127196
Cg6g009220	2.12605	1.08818	0.449147
Cg2g004340	2.12603	1.08816	0.0798719
Cg2g038860	2.12592	1.08809	0.219162
Cg1g015960	2.12557	1.08785	0.0921437
Cg6g015710	2.12366	1.08655	0.119961
Cg6g008450	2.12293	1.08606	2.39378e-06
Cg4g014480	2.12182	1.0853	2.29647e-07
Cg3g012040	2.12121	1.08488	0.554034
Cg3g013340	2.12106	1.08479	0.558368
Cg2g038880	2.12005	1.0841	0.000175037
Cg6g023730	2.11963	1.08381	0.0060741
Cg9g002790	2.11866	1.08315	0.0714718
Cg9g007120	2.11829	1.0829	0.348567
Cg2g017850	2.11816	1.08281	0.000995885
Cg6g006270	2.11751	1.08237	0.000327057
Cg8g004670	2.11679	1.08188	0.0136593
Cg5g004460	2.11672	1.08183	0.0145235
Cg5g012000	2.11672	1.08183	5.98552e-06
Cg3g007920	2.1159	1.08127	0.00132763
Cg1g027730	2.11323	1.07945	0.401608
Cg5g020870	2.11153	1.07829	0.550369
Cg4g005210	2.11103	1.07795	0.00548089
Cg1g012330	2.10979	1.0771	6.19234e-07
Cg5g005630	2.10976	1.07708	0.615672
Cg9g006420	2.10554	1.07419	0.0910446
Cg1g017730	2.10543	1.07412	0.189026
Cg8g021740	2.10508	1.07388	0.21443
CgUng002350	2.1033	1.07266	0.32763
Cg5g039350	2.10046	1.07071	0.188974
Cg2g022700	2.09981	1.07026	0.00259857
Cg9g005670	2.09928	1.0699	5.81727e-05
Cg2g002400	2.09789	1.06894	0.00171869
Cg8g007780	2.09547	1.06727	6.27327e-07
Cg2g004350	2.09511	1.06703	0.0044016
Cg5g022180	2.09444	1.06657	0.0281676
Cg3g017600	2.09439	1.06653	4.82944e-07
Cg8g002920	2.09336	1.06582	0.0527779
Cg4g012010	2.09329	1.06577	0.0875383
Cg8g018740	2.09324	1.06574	7.8217e-07
Cg3g016710	2.09248	1.06522	0.0016567
Cg6g006810	2.0919	1.06481	2.04039e-05
Cg5g043830	2.09125	1.06436	0.237908
Cg2g012630	2.09072	1.064	0.00182308
CgUng002530	2.09046	1.06382	1.31156e-05
Cg6g005390	2.08901	1.06282	0.00322674
Cg2g006570	2.0848	1.05991	0.208247
Cg4g009780	2.08211	1.05804	0.0302917
Cg1g006850	2.08143	1.05757	0.000790511
Cg5g013340	2.0807	1.05707	4.82061e-06
Cg9g006460	2.07695	1.05447	0.0716488
Cg2g037110	2.07688	1.05442	0.000262716
Cg3g013140	2.07596	1.05378	1.34527e-05
Cg5g040580	2.07519	1.05324	0.00193002
Cg6g006340	2.07512	1.05319	0.224714
Cg6g013820	2.07343	1.05202	0.193013
Cg7g015170	2.07258	1.05143	1.07768e-06
Cg5g030850	2.07096	1.0503	0.176857
Cg6g001510	2.06962	1.04937	0.0619573
Cg9g004710	2.06626	1.04702	0.835242
Cg2g035540	2.06513	1.04623	0.0780174
Cg7g019520	2.06509	1.0462	0.0674451
Cg2g004850	2.0648	1.046	0.828892
Cg9g004380	2.06338	1.04501	0.538636
Cg3g006440	2.06127	1.04353	0.0988988
Cg8g003270	2.0606	1.04307	0.473538
Cg8g011880	2.06046	1.04296	0.652755
Cg1g013650	2.05702	1.04056	1.74468e-06
Cg6g015460	2.057	1.04054	0.0176753
Cg3g010370	2.05669	1.04032	7.34493e-06
Cg5g014680	2.05612	1.03993	0.82899
Cg4g007380	2.05606	1.03988	0.0144006
Cg6g012790	2.0559	1.03977	4.19549e-07
Cg1g018130	2.05516	1.03925	0.822896
Cg2g036900	2.05516	1.03925	0.822896
Cg8g013310	2.0535	1.03809	0.564066
Cg2g024550	2.05318	1.03786	0.643664
Cg2g008080	2.05275	1.03756	0.000433171
Cg1g005710	2.05259	1.03744	0.0452329
Cg3g008170	2.05191	1.03697	0.171466
Cg8g003790	2.0503	1.03583	0.00184461
Cg5g029750	2.05024	1.0358	0.157011
Cg5g028070	2.04999	1.03562	0.000438229
Cg2g038990	2.04996	1.0356	0.386718
Cg5g015380	2.04833	1.03445	0.731994
Cg1g001110	2.04729	1.03372	0.0486724
Cg6g014880	2.04424	1.03157	0.000152744
Cg1g006030	2.04206	1.03003	0.625448
Cg7g005810	2.04201	1.02999	1.14603e-05
Cg9g002250	2.041	1.02928	0.141867
Cg9g023330	2.04088	1.02919	0.189233
Cg6g004260	2.03598	1.02572	0.536788
Cg3g001390	2.03331	1.02383	0.934467
Cg7g011900	2.03331	1.02383	0.934467
Cg2g006990	2.03314	1.02371	4.33711e-05
Cg9g004420	2.03027	1.02167	0.125406
Cg2g034510	2.03021	1.02163	0.0041748
Cg9g009120	2.02929	1.02097	1.24796e-05
Cg5g021540	2.02884	1.02066	9.64009e-07
Cg5g040150	2.02857	1.02046	0.0388054
Cg8g000100	2.02799	1.02005	0.139321
Cg5g013480	2.02737	1.01961	0.282441
Cg8g007700	2.0269	1.01927	0.244609
Cg3g000320	2.02636	1.01889	0.0367792
Cg3g001280	2.02629	1.01884	0.533872
Cg5g030470	2.02593	1.01858	0.322711
Cg5g011360	2.02579	1.01848	0.660273
Cg5g031070	2.02561	1.01835	0.00787506
Cg5g010020	2.02343	1.0168	0.0101154
Cg3g013010	2.023	1.0165	0.761266
Cg5g027350	2.02269	1.01628	0.766319
Cg7g012820	2.02207	1.01583	0.777159
Cg5g041250	2.02198	1.01577	0.3293
Cg1g011490	2.02142	1.01537	0.0146159
Cg9g013390	2.02051	1.01472	0.549511
Cg2g039530	2.01995	1.01432	3.56757e-07
Cg9g026820	2.01995	1.01432	5.41618e-06
Cg2g004360	2.01777	1.01276	0.0282618
CgUng020190	2.01748	1.01255	0.761581
Cg4g002970	2.01697	1.01219	0.766399
Cg7g020850	2.01664	1.01195	0.169539
Cg5g004220	2.01413	1.01016	0.766562
Cg8g009390	2.01351	1.00971	0.313109
Cg6g011900	2.01337	1.00961	6.40941e-07
Cg2g038560	2.01301	1.00935	0.00206659
Cg4g004500	2.01245	1.00895	0.245082
Cg8g022870	2.01203	1.00865	0.0760162
Cg7g022240	2.01137	1.00818	0.502838
Cg5g039460	2.00991	1.00713	0.0274508
Cg9g010160	2.00927	1.00667	8.25794e-05
Cg8g010040	2.00876	1.00631	0.001724
Cg1g021310	2.00692	1.00498	0.000504961
Cg4g012670	2.00692	1.00498	0.725081
Cg1g007160	2.00406	1.00293	0.220855
Cg1g021530	2.00397	1.00286	4.12183e-06
Cg2g029550	2.00358	1.00258	0.0214693
Cg2g010080	2.00326	1.00235	0.0541487
Cg2g032630	2.00323	1.00233	0.00021155
CgUng021830	2.00313	1.00226	9.94664e-06
Cg7g013930	2.00266	1.00192	2.69802e-05
Cg5g023560	2.00252	1.00182	0.00122709
Cg5g004760	2.00239	1.00172	0.401186
Cg3g005750	2.00147	1.00106	0.342596
Cg5g008420	2.00118	1.00085	0.00493291
Cg1g023380	0.499755	-1.00071	4.62531e-06
Cg1g024680	0.49972	-1.00081	0.630971
Cg5g007510	0.499577	-1.00122	1.05199e-06
Cg1g018020	0.499255	-1.00215	0.941873
Cg3g004730	0.498823	-1.0034	0.310373
Cg5g022990	0.498712	-1.00372	0.424541
Cg5g042260	0.498651	-1.0039	0.0782208
Cg2g046390	0.498623	-1.00398	3.36576e-06
Cg5g016650	0.498573	-1.00412	0.00805902
Cg2g024360	0.498419	-1.00457	0.388511
Cg9g011010	0.498345	-1.00478	0.637001
Cg1g010360	0.497764	-1.00646	5.84234e-06
Cg2g016990	0.497717	-1.0066	5.3705e-05
Cg3g025740	0.497713	-1.00661	1.00257e-06
Cg5g000520	0.497696	-1.00666	0.428159
CgUng010240	0.497657	-1.00678	0.0802616
Cg3g022930	0.497656	-1.00678	0.00553515
Cg2g045550	0.497624	-1.00687	1.51361e-05
Cg7g005380	0.497543	-1.00711	4.55869e-07
Cg7g005400	0.497217	-1.00805	0.013107
Cg6g010080	0.496926	-1.0089	2.25156e-07
Cg2g027380	0.496846	-1.00913	0.179399
Cg5g029300	0.496772	-1.00934	0.000395468
Cg2g044100	0.496721	-1.00949	4.43743e-06
Cg2g023440	0.496575	-1.00992	0.941847
Cg2g022120	0.496435	-1.01032	9.96863e-06
Cg4g008710	0.496406	-1.01041	0.172449
Cg5g025570	0.496282	-1.01077	0.473799
Cg4g010200	0.496179	-1.01107	8.77983e-07
Cg2g006410	0.496155	-1.01114	0.000101501
Cg1g004570	0.496025	-1.01152	0.00127063
Cg7g010190	0.495775	-1.01224	0.000327366
Cg9g026710	0.495773	-1.01225	0.17
Cg8g024870	0.495642	-1.01263	0.0848674
Cg6g020570	0.495463	-1.01315	0.488227
Cg8g001540	0.495314	-1.01359	2.34138e-06
Cg4g011730	0.495262	-1.01374	0.00742512
Cg5g004060	0.494953	-1.01464	0.00283082
Cg8g021420	0.494862	-1.0149	0.686057
Cg5g014880	0.494771	-1.01517	4.91885e-05
Cg2g023290	0.494706	-1.01536	0.559264
Cg2g010830	0.494599	-1.01567	0.163794
Cg2g028680	0.494565	-1.01577	0.802149
CgUng020540	0.494565	-1.01577	0.802149
Cg3g000440	0.494564	-1.01577	0.702483
Cg8g019660	0.494417	-1.0162	0.00432362
Cg2g013720	0.494252	-1.01668	0.0428412
Cg5g029610	0.494237	-1.01672	0.12938
Cg2g015000	0.493962	-1.01753	8.25246e-05
Cg5g021040	0.493951	-1.01756	0.187094
Cg2g021430	0.493946	-1.01758	5.93623e-05
Cg8g018270	0.493923	-1.01764	0.0783572
Cg2g009110	0.493896	-1.01772	0.941822
Cg5g010070	0.493759	-1.01812	0.298014
Cg4g007630	0.49372	-1.01823	0.0131907
Cg2g002690	0.493512	-1.01884	0.221992
Cg5g016470	0.493201	-1.01975	0.568103
Cg3g010360	0.493134	-1.01995	0.000143433
Cg5g002160	0.492698	-1.02122	0.250302
Cg3g001360	0.492528	-1.02172	0.103795
Cg2g042690	0.492198	-1.02269	0.113088
Cg9g029110	0.491778	-1.02392	0.000190537
Cg1g019000	0.491609	-1.02442	0.00964338
Cg6g003840	0.491486	-1.02478	0.625046
Cg4g002540	0.491233	-1.02552	1.18767e-05
Cg3g024300	0.491181	-1.02567	0.0197072
Cg1g013360	0.490945	-1.02637	1.56043e-06
Cg6g020150	0.490905	-1.02648	0.140641
CgUng000270	0.49028	-1.02832	3.55973e-07
Cg7g015450	0.490264	-1.02837	1.3244e-06
Cg2g032600	0.490221	-1.0285	0.00208289
Cg1g018030	0.490209	-1.02853	0.0515003
Cg2g035350	0.490052	-1.02899	0.00398065
Cg7g009030	0.489995	-1.02916	0.366772
Cg5g027260	0.489916	-1.02939	0.0602755
Cg5g001580	0.489892	-1.02946	0.109533
Cg2g028750	0.489787	-1.02977	0.112684
Cg6g018090	0.48971	-1.03	9.7882e-05
Cg5g035500	0.489632	-1.03023	0.0371212
Cg7g022550	0.489564	-1.03043	0.433393
Cg3g025010	0.4895	-1.03062	0.00335858
Cg6g003500	0.489366	-1.03101	0.000668508
Cg7g003400	0.489328	-1.03113	3.83575e-07
Cg4g023540	0.489117	-1.03175	0.21519
Cg2g026820	0.489057	-1.03192	0.565347
Cg5g010630	0.488985	-1.03214	0.0194836
Cg6g019270	0.488916	-1.03234	0.0148522
Cg5g001650	0.488868	-1.03248	0.301341
Cg8g022740	0.48883	-1.0326	0.349318
Cg9g003870	0.488692	-1.033	0.00148596
Cg7g023250	0.488626	-1.0332	0.191049
Cg1g014540	0.488289	-1.03419	0.252337
CgUng019980	0.488177	-1.03452	1.16023e-05
Cg5g043380	0.488072	-1.03483	0.000151649
Cg1g000540	0.487979	-1.03511	0.45243
Cg8g004140	0.487934	-1.03524	0.263667
Cg6g013590	0.487791	-1.03566	0.464844
Cg7g020320	0.487732	-1.03584	0.162936
Cg5g021220	0.487709	-1.03591	0.705125
Cg1g011580	0.487669	-1.03603	0.163603
Cg4g018770	0.487615	-1.03619	1.94848e-06
Cg6g025560	0.487507	-1.0365	8.13593e-06
Cg9g027930	0.487402	-1.03682	0.7051
Cg9g007750	0.487148	-1.03757	0.0456451
Cg7g008910	0.48711	-1.03768	0.00127331
Cg3g015880	0.486985	-1.03805	0.303241
Cg2g009300	0.486697	-1.0389	0.00012201
Cg5g044680	0.48669	-1.03893	8.996e-05
Cg2g013130	0.486664	-1.039	0.000120889
Cg9g004250	0.486609	-1.03917	0.0331098
Cg3g009090	0.486552	-1.03933	0.170052
Cg1g014220	0.486351	-1.03993	3.48031e-06
Cg1g004630	0.486298	-1.04009	0.62449
Cg8g010600	0.486096	-1.04069	1.29398e-05
Cg6g018060	0.486081	-1.04073	0.000452002
Cg7g018580	0.485952	-1.04111	0.130221
Cg8g000980	0.48584	-1.04145	0.718756
Cg2g007150	0.485694	-1.04188	4.55759e-05
Cg6g023130	0.485692	-1.04188	0.942135
Cg5g042400	0.485457	-1.04258	0.00389902
Cg5g042290	0.48531	-1.04302	3.41726e-07
Cg6g002080	0.485196	-1.04336	0.0897196
Cg1g005800	0.485018	-1.04389	0.181185
Cg2g016030	0.484958	-1.04407	6.35456e-06
Cg7g007420	0.484942	-1.04412	0.000580159
Cg3g014820	0.48485	-1.04439	0.0211178
Cg2g040580	0.484816	-1.04449	0.0917874
Cg6g005940	0.484815	-1.04449	1.79753e-07
Cg4g008870	0.484636	-1.04503	0.000109606
Cg3g023810	0.484358	-1.04586	0.000738501
CgUng009580	0.48433	-1.04594	0.398739
Cg2g038940	0.48428	-1.04609	0.435956
Cg4g001690	0.484259	-1.04615	0.696983
Cg5g036570	0.484134	-1.04652	0.434677
Cg2g026840	0.484087	-1.04666	0.0436173
Cg5g034080	0.483957	-1.04705	0.0846504
Cg3g011650	0.483849	-1.04737	2.65825e-05
Cg5g016980	0.483693	-1.04784	0.00861446
Cg7g004010	0.483686	-1.04786	0.208998
Cg7g007040	0.483592	-1.04814	0.431502
Cg2g035810	0.483572	-1.0482	0.959115
Cg5g005980	0.483572	-1.0482	0.959115
Cg5g044010	0.483572	-1.0482	0.959115
CgUng021110	0.483572	-1.0482	0.959115
Cg8g017400	0.483497	-1.04842	0.229023
Cg5g030740	0.483446	-1.04857	0.175338
Cg9g026170	0.483323	-1.04894	1.23301e-07
Cg2g024000	0.483086	-1.04965	0.94211
Cg4g003600	0.483054	-1.04974	0.801367
Cg7g005170	0.483054	-1.04974	0.801367
Cg1g023360	0.482817	-1.05045	0.0680931
Cg5g029330	0.482805	-1.05049	0.000282054
Cg8g008750	0.482672	-1.05089	2.50626e-07
Cg1g003440	0.482645	-1.05097	0.249341
Cg1g019270	0.482537	-1.05129	0.959125
Cg2g032930	0.482537	-1.05129	0.959125
Cg8g006710	0.482537	-1.05129	0.959125
Cg2g036650	0.482367	-1.0518	0.704523
Cg6g017480	0.48235	-1.05185	0.000207147
CgUng005940	0.482063	-1.05271	0.343965
Cg3g011920	0.481877	-1.05326	0.806142
Cg5g029660	0.481877	-1.05326	0.806142
Cg9g014460	0.481379	-1.05475	0.00430137
Cg1g020840	0.481128	-1.05551	0.31942
Cg1g004930	0.481005	-1.05587	0.00900253
Cg8g005380	0.480913	-1.05615	0.255592
Cg5g028040	0.480808	-1.05647	0.0871517
Cg4g016780	0.480778	-1.05656	0.0144153
Cg9g013180	0.480716	-1.05674	0.0680203
Cg4g022210	0.480678	-1.05686	0.504334
Cg7g002920	0.480674	-1.05687	0.305846
Cg4g014090	0.480646	-1.05695	0.319722
Cg8g005570	0.480636	-1.05698	0.260511
Cg5g034090	0.480479	-1.05745	0.942085
Cg6g005550	0.480346	-1.05785	0.0413846
Cg2g036690	0.480094	-1.05861	0.00709564
Cg6g025850	0.479648	-1.05995	1.21324e-06
Cg3g010980	0.479237	-1.06119	0.00920516
Cg8g001150	0.479196	-1.06131	0.00238204
Cg1g021410	0.479061	-1.06172	3.71904e-07
Cg9g026840	0.478664	-1.06292	0.00681602
Cg1g025010	0.478641	-1.06298	7.30295e-06
Cg6g005680	0.478591	-1.06314	0.228385
Cg6g017690	0.478392	-1.06374	0.330822
Cg3g004320	0.478386	-1.06375	0.703875
Cg2g006540	0.478269	-1.06411	0.0621903
Cg9g026380	0.478235	-1.06421	4.34102e-07
Cg6g012470	0.478215	-1.06427	9.61173e-06
Cg5g017750	0.478163	-1.06442	9.17753e-06
Cg8g017210	0.478009	-1.06489	0.221659
CgUng021690	0.477961	-1.06504	0.0164222
Cg7g010870	0.477678	-1.06589	0.568874
Cg5g033600	0.477592	-1.06615	0.51954
Cg8g007110	0.4774	-1.06673	0.707127
Cg4g018440	0.477343	-1.0669	0.0620841
Cg9g008040	0.477237	-1.06722	0.700863
Cg1g014510	0.477226	-1.06726	8.50894e-07
Cg5g002800	0.477147	-1.0675	0.00185833
Cg3g009020	0.477099	-1.06764	0.000132449
Cg2g000970	0.476935	-1.06813	1.1558e-06
Cg9g006690	0.476846	-1.0684	0.000274255
Cg1g020100	0.476766	-1.06865	4.62684e-05
Cg3g015910	0.476365	-1.06986	1.40879e-07
Cg3g014810	0.476275	-1.07013	0.156849
Cg2g008660	0.476249	-1.07021	0.181232
Cg2g023840	0.476208	-1.07034	0.000392887
Cg7g014000	0.476171	-1.07045	1.17833e-07
Cg1g015810	0.476124	-1.07059	0.108879
Cg1g013820	0.476066	-1.07077	0.00551413
Cg7g000060	0.47606	-1.07078	8.85296e-05
Cg8g017680	0.47588	-1.07133	0.246402
Cg4g018300	0.475849	-1.07142	0.000239877
Cg8g003410	0.47573	-1.07178	6.21583e-05
CgUng020020	0.475647	-1.07204	0.257231
Cg9g000080	0.47494	-1.07418	0.00300458
Cg1g009880	0.474884	-1.07435	0.320633
Cg4g009170	0.474655	-1.07505	0.0932987
Cg6g019580	0.474468	-1.07562	4.46446e-08
Cg2g006000	0.474212	-1.0764	2.39415e-06
Cg6g006800	0.473475	-1.07864	0.0145951
Cg3g021360	0.473258	-1.0793	0.000144419
Cg8g001790	0.47316	-1.0796	0.0637054
Cg1g003860	0.472945	-1.08026	0.11181
Cg4g004590	0.472906	-1.08037	0.805723
Cg2g034600	0.472819	-1.08064	0.256197
Cg1g005590	0.472804	-1.08069	0.00219985
Cg2g018560	0.472581	-1.08137	0.0963995
Cg4g012700	0.472523	-1.08154	0.805216
Cg2g045640	0.472414	-1.08188	9.38436e-07
Cg2g038410	0.472316	-1.08218	0.282935
Cg5g044890	0.472055	-1.08297	0.00101735
CgUng010390	0.471977	-1.08321	0.410457
Cg2g044000	0.471897	-1.08346	8.2141e-07
Cg8g022280	0.471874	-1.08353	0.0721009
Cg2g011320	0.471838	-1.08363	0.144675
Cg9g020880	0.471763	-1.08387	0.000414655
Cg4g015390	0.47165	-1.08421	0.616476
Cg6g008160	0.47127	-1.08538	0.00453949
Cg5g035660	0.471227	-1.08551	0.338063
Cg7g005410	0.471179	-1.08565	0.637397
Cg7g003250	0.471132	-1.0858	0.23359
Cg2g004550	0.470904	-1.08649	0.703381
Cg7g008640	0.47081	-1.08678	0.0410873
Cg5g024870	0.470626	-1.08735	0.292811
Cg2g001470	0.470571	-1.08751	0.00126631
Cg1g014860	0.47043	-1.08795	0.0331817
Cg1g022940	0.470345	-1.08821	0.0111901
Cg2g045090	0.470235	-1.08855	0.805292
CgUng020920	0.470235	-1.08855	0.805292
Cg7g008670	0.469826	-1.0898	0.70664
Cg6g013040	0.469711	-1.09015	2.43267e-07
Cg2g046230	0.469582	-1.09055	0.195012
Cg6g016210	0.469568	-1.0906	0.000676571
CgUng013950	0.469489	-1.09084	0.0677538
Cg5g015610	0.469287	-1.09146	0.274023
Cg6g002370	0.469255	-1.09156	0.0179111
Cg4g018470	0.469222	-1.09166	1.76463e-07
Cg2g006510	0.469203	-1.09172	0.159694
Cg8g020830	0.469156	-1.09186	0.0116739
Cg8g020500	0.469104	-1.09202	0.339799
Cg9g009130	0.469001	-1.09234	0.690639
Cg5g024060	0.468971	-1.09243	0.142861
Cg3g003100	0.468856	-1.09278	0.399045
Cg1g012870	0.468667	-1.09337	0.622221
Cg4g013590	0.468438	-1.09407	0.000213437
Cg6g008010	0.468377	-1.09426	0.198481
Cg9g021390	0.468036	-1.09531	0.00394446
Cg5g042420	0.467934	-1.09562	0.00626833
Cg1g019020	0.467675	-1.09642	0.000617261
Cg7g005010	0.467648	-1.0965	2.20632e-05
Cg2g028650	0.467527	-1.09688	1.09915e-05
Cg8g013150	0.467504	-1.09695	0.00567187
Cg4g000380	0.467334	-1.09748	8.79411e-08
Cg2g020760	0.467279	-1.09765	0.700335
Cg4g002150	0.467029	-1.09842	3.42853e-07
Cg1g014740	0.466892	-1.09884	0.00195416
Cg5g041540	0.466858	-1.09894	0.263931
Cg3g019270	0.46685	-1.09897	0.599039
Cg6g012700	0.466845	-1.09898	0.129053
Cg6g024340	0.466626	-1.09966	1.52234e-05
Cg5g040040	0.466626	-1.09966	0.36562
Cg4g021720	0.46644	-1.10024	0.067917
Cg3g012260	0.466296	-1.10068	0.000242392
Cg3g001930	0.466126	-1.10121	0.00274897
Cg5g023570	0.466102	-1.10128	0.0111699
Cg2g030530	0.465912	-1.10187	0.0511967
Cg3g017620	0.465856	-1.10205	0.364852
Cg2g038310	0.465776	-1.10229	1.16931e-07
Cg2g043090	0.465714	-1.10248	0.700415
Cg2g044940	0.465714	-1.10248	0.700415
Cg3g006350	0.465556	-1.10297	0.127329
Cg6g005720	0.465515	-1.1031	0.0642383
Cg1g013630	0.465382	-1.10351	0.043714
Cg3g014850	0.465331	-1.10367	0.000119709
Cg6g003940	0.465137	-1.10427	0.341684
Cg4g006480	0.464921	-1.10494	0.0382827
Cg2g037130	0.464699	-1.10563	8.39997e-06
Cg6g012500	0.464695	-1.10564	0.615772
Cg2g045100	0.464202	-1.10718	2.97452e-08
Cg2g047260	0.463904	-1.1081	0.621828
Cg7g016020	0.463767	-1.10853	0.215575
Cg4g005550	0.463581	-1.10911	0.335267
Cg4g017260	0.463517	-1.1093	0.00231076
Cg7g009380	0.463314	-1.10994	7.6564e-08
Cg9g027160	0.462754	-1.11168	9.04504e-07
Cg2g002700	0.462669	-1.11195	0.00482282
Cg5g040520	0.462528	-1.11239	0.000493728
Cg8g020070	0.462344	-1.11296	0.0274447
Cg9g024080	0.462312	-1.11306	0.256781
Cg9g004990	0.462103	-1.11371	0.000200296
Cg2g018050	0.46204	-1.11391	0.959336
Cg4g022120	0.46204	-1.11391	0.959336
Cg8g019240	0.46204	-1.11391	0.959336
Cg2g023190	0.461995	-1.11405	5.63914e-07
Cg3g022880	0.46176	-1.11478	0.049342
Cg1g014530	0.461591	-1.11531	2.23284e-05
Cg7g006420	0.461348	-1.11607	5.61038e-05
Cg2g015010	0.461033	-1.11706	0.015865
Cg6g003560	0.460488	-1.11876	0.0352604
Cg2g006110	0.460427	-1.11896	0.0132537
Cg4g014430	0.460377	-1.11911	0.0887601
Cg7g019080	0.460041	-1.12016	8.71959e-05
Cg3g022420	0.459893	-1.12063	0.000824317
Cg1g028570	0.459726	-1.12115	0.0580905
Cg6g000340	0.459592	-1.12158	0.167383
Cg5g029320	0.459477	-1.12193	0.220813
Cg7g014620	0.459415	-1.12213	5.95551e-08
Cg8g005530	0.459284	-1.12254	0.804507
Cg8g013200	0.459284	-1.12254	0.804507
Cg1g008220	0.459107	-1.1231	0.207397
Cg1g007910	0.45884	-1.12394	0.136532
Cg6g012010	0.458675	-1.12446	0.0386932
Cg8g024330	0.458514	-1.12496	0.228869
Cg5g016430	0.458462	-1.12513	0.105188
Cg8g014270	0.45785	-1.12705	2.79848e-05
Cg1g021860	0.457368	-1.12857	1.98793e-05
Cg2g041590	0.457252	-1.12894	0.427314
Cg2g034240	0.457198	-1.12911	0.241664
Cg7g022850	0.457007	-1.12971	5.44358e-07
Cg7g012980	0.456962	-1.12985	0.126019
Cg2g026660	0.45696	-1.12986	0.568791
Cg4g017750	0.456928	-1.12996	3.6397e-07
Cg6g001810	0.456724	-1.1306	0.337161
Cg2g003960	0.456392	-1.13165	0.0051935
Cg9g007380	0.45621	-1.13223	0.238951
Cg6g008630	0.455989	-1.13293	0.0026884
Cg5g023420	0.455679	-1.13391	7.29494e-08
Cg4g008530	0.455636	-1.13405	0.0550286
Cg2g036220	0.455589	-1.1342	0.689106
Cg7g017390	0.45555	-1.13432	0.106699
Cg5g000590	0.455518	-1.13442	0.0541268
Cg5g011220	0.45539	-1.13483	0.000373499
Cg9g000400	0.455184	-1.13548	0.0278146
Cg6g006410	0.455158	-1.13556	0.307598
Cg6g006900	0.455045	-1.13592	6.85437e-06
Cg5g025260	0.454906	-1.13636	0.308095
Cg9g029220	0.454849	-1.13654	0.614205
Cg5g003500	0.454737	-1.13689	1.26347e-05
Cg7g009660	0.454385	-1.13801	0.396746
Cg5g043190	0.45432	-1.13822	0.220843
Cg3g021190	0.454118	-1.13886	0.135167
Cg4g018850	0.454044	-1.1391	6.57257e-05
Cg8g020220	0.453932	-1.13945	0.459613
Cg9g015820	0.453798	-1.13988	0.0416344
Cg8g013020	0.453614	-1.14046	0.0836159
CgUng019040	0.453509	-1.1408	0.378679
Cg7g002810	0.453298	-1.14147	0.122387
Cg7g000080	0.453115	-1.14205	0.69377
Cg8g017050	0.453076	-1.14217	0.0937176
Cg9g004940	0.453051	-1.14225	2.38761e-06
CgUng018610	0.452582	-1.14375	0.70494
Cg1g001450	0.452507	-1.14399	0.153107
Cg2g008590	0.452444	-1.14419	0.251534
CgUng019300	0.45243	-1.14423	0.799145
Cg5g029620	0.452237	-1.14485	0.0914345
Cg6g006430	0.452144	-1.14515	0.0371479
Cg5g042870	0.452095	-1.1453	0.0124897
Cg2g045130	0.451936	-1.14581	9.97707e-08
Cg3g026010	0.451878	-1.14599	0.243521
Cg6g024260	0.451873	-1.14601	0.0232855
Cg4g006950	0.451701	-1.14656	0.292908
Cg2g030160	0.451674	-1.14665	0.471957
Cg9g025230	0.451606	-1.14686	0.00308586
Cg9g025330	0.451452	-1.14736	0.0224524
Cg2g004920	0.451379	-1.14759	0.216952
Cg8g005540	0.45115	-1.14832	0.0564383
Cg2g036980	0.451009	-1.14877	0.503602
Cg7g022930	0.450769	-1.14954	0.000773274
Cg2g033720	0.450705	-1.14974	4.43016e-09
Cg3g006280	0.45052	-1.15034	0.803621
Cg2g043520	0.450272	-1.15113	0.257409
Cg2g030800	0.450224	-1.15128	4.39811e-07
Cg1g013750	0.450026	-1.15192	0.803584
Cg8g023850	0.449974	-1.15209	0.000470015
Cg1g014580	0.449865	-1.15244	0.000143128
Cg5g001160	0.449712	-1.15293	0.549691
Cg1g023790	0.449649	-1.15313	0.201037
Cg7g018930	0.449587	-1.15333	0.000707702
Cg3g025280	0.449515	-1.15356	0.00436579
Cg9g004540	0.449497	-1.15362	0.244717
Cg2g046620	0.449429	-1.15383	0.613446
Cg5g022590	0.449425	-1.15385	0.617812
Cg6g009870	0.449175	-1.15465	0.0274412
Cg2g026670	0.449062	-1.15501	0.000704646
Cg1g022640	0.44874	-1.15605	0.00652145
Cg9g001640	0.448623	-1.15643	0.254114
Cg7g000730	0.448475	-1.1569	5.60815e-05
Cg6g004250	0.448305	-1.15745	0.503054
Cg7g021200	0.448271	-1.15756	0.475832
Cg2g009550	0.448209	-1.15776	0.00159126
Cg5g003670	0.447926	-1.15867	0.110792
Cg8g006970	0.447921	-1.15868	0.187026
Cg4g009920	0.447792	-1.1591	0.0343708
Cg7g013620	0.447556	-1.15986	0.00549831
Cg3g004300	0.447469	-1.16014	3.80536e-05
Cg5g022150	0.447184	-1.16106	0.630978
Cg2g020630	0.447127	-1.16124	0.000219822
Cg5g038850	0.44705	-1.16149	0.538297
Cg7g023820	0.446769	-1.1624	0.0388108
Cg8g013770	0.446311	-1.16388	0.697703
Cg3g016660	0.446229	-1.16414	0.00208993
Cg5g003400	0.44621	-1.1642	2.28328e-07
Cg9g028020	0.446044	-1.16474	6.02448e-07
Cg2g017130	0.445886	-1.16525	5.32941e-09
Cg7g021250	0.44568	-1.16592	0.00712094
Cg3g004680	0.445475	-1.16658	0.0502685
Cg3g004540	0.445199	-1.16748	0.0356427
Cg2g008050	0.445192	-1.1675	0.347782
Cg8g005300	0.445011	-1.16809	0.00781784
Cg4g002820	0.444856	-1.16859	0.168234
Cg6g019160	0.444853	-1.1686	0.577942
Cg9g007210	0.444835	-1.16866	0.00865642
Cg1g003590	0.444823	-1.1687	0.00158429
Cg6g006740	0.444728	-1.169	0.000114054
Cg1g023620	0.444338	-1.17027	0.0368367
Cg2g028620	0.444259	-1.17053	0.000591005
CgUng000340	0.444022	-1.1713	8.53437e-07
Cg9g005960	0.443906	-1.17167	0.0711002
Cg7g010470	0.443728	-1.17225	0.421989
Cg5g037970	0.443628	-1.17258	0.00267693
[truncated: 1,801 more rows]

## Sheet: TC vs DC
TABLE S8 | DEGs in the leaves from the two samples comparison (TC vs DC)
Gene ID	FC	log2FC	FDR
Cg9g025060	756.652	9.56349	0.00115119
Cg2g002010	200.867	7.6501	0.00273418
Cg2g002070	183.84	7.52231	0.000535499
Cg5g020770	144.445	7.17438	0.0907315
Cg7g007880	127.308	6.99218	0.00222019
Cg4g023970	104.349	6.70527	0.00428249
Cg8g020550	66.4697	6.05462	0.00275199
Cg2g037250	62.4305	5.96418	0.107459
Cg5g033600	52.8112	5.72277	0.110277
Cg9g011180	52.3578	5.71033	0.0236121
Cg8g000790	50.7528	5.66541	0.106172
Cg3g004180	43.8085	5.45314	0.0114469
Cg2g001690	40.5561	5.34185	0.000333981
Cg8g020540	40.3994	5.33626	0.0127861
Cg9g005320	39.4044	5.30028	3.09592e-05
Cg7g000630	38.6538	5.27254	9.70373e-11
Cg2g022910	37.6408	5.23422	3.25892e-05
Cg7g007810	37.6376	5.2341	0.0126017
Cg9g023140	36.8531	5.20372	8.89669e-27
Cg7g000260	35.222	5.1384	0.00541918
Cg1g017900	35.0617	5.13183	0.00438693
Cg2g023640	34.7864	5.12045	0.0330839
Cg5g020690	34.5062	5.10879	0.00099636
Cg9g014890	33.662	5.07305	0.000203763
Cg9g028820	31.8317	4.99239	0.00887375
Cg5g039890	31.655	4.98436	1.53524e-40
Cg7g011250	30.2292	4.91787	0.0114749
Cg1g010490	29.7417	4.89441	0.0643137
Cg5g039960	29.215	4.86864	0.0293445
Cg6g002350	28.9837	4.85717	0.00475104
Cg1g028570	28.6331	4.83961	2.86471e-06
Cg3g022660	28.4258	4.82913	1.23183e-32
Cg5g043100	28.0503	4.80994	1.66416e-10
Cg6g024910	27.4425	4.77834	5.15013e-11
Cg8g003340	26.8868	4.74882	0.110174
Cg1g021700	26.1909	4.71099	0.0143433
Cg2g039730	25.7965	4.6891	0.0147925
Cg5g012550	25.7766	4.68799	6.5564e-08
Cg8g023020	25.7723	4.68775	0.0188358
Cg2g004600	25.6985	4.68361	4.86934e-09
Cg5g010830	25.6074	4.67849	0.00026923
Cg2g023430	25.4762	4.67108	0.00103028
Cg8g022870	25.2871	4.66033	0.00782836
Cg3g002340	25.0751	4.64818	0.000130198
Cg5g029470	24.7394	4.62874	0.000197274
Cg2g040850	24.4879	4.614	0.0508555
Cg7g014480	24.0523	4.5881	0.00686825
Cg4g001030	23.8777	4.57759	0.200155
Cg5g030100	23.1599	4.53355	0.169651
Cg9g016310	22.9325	4.51932	1.37334e-22
Cg1g025950	22.4577	4.48914	0.0703657
Cg8g024010	22.4359	4.48774	5.68676e-37
Cg1g003440	22.2506	4.47577	0.00140757
Cg2g002080	21.7326	4.44179	0.0475108
Cg2g034220	21.1651	4.40362	0.210789
Cg2g004680	20.8955	4.38512	0.301118
Cg5g014330	20.8389	4.38121	0.293506
Cg5g020680	20.6186	4.36588	1.26807e-05
Cg9g029160	20.1921	4.33572	0.000100283
Cg9g028280	19.4572	4.28223	1.10072e-05
Cg3g022780	19.3136	4.27154	0.0209419
Cg7g007780	19.2447	4.26639	0.019876
Cg3g001130	18.9194	4.24179	0.0936199
Cg5g038910	18.853	4.23672	0.00045023
Cg4g002860	18.8157	4.23387	0.130749
Cg2g041640	18.7847	4.23149	0.190835
Cg2g032210	18.5428	4.21279	0.0886037
Cg9g022950	18.3729	4.19951	0.13418
Cg8g000800	18.2619	4.19077	0.15371
Cg9g021660	18.2324	4.18843	0.155203
Cg4g015450	18.1866	4.1848	2.59367e-15
Cg6g006220	18.0544	4.17428	0.0229228
Cg6g007340	17.8182	4.15528	0.029667
Cg5g020750	17.7346	4.14849	0.0218039
Cg1g017890	17.5534	4.13367	0.0450171
Cg9g005330	17.3418	4.11618	2.13845e-06
Cg7g002970	17.1361	4.09896	1.41043e-06
Cg5g032100	17.0233	4.08944	4.42962e-06
Cg2g006500	16.9829	4.08601	0.111209
Cg9g007120	16.9167	4.08038	0.11167
Cg4g024520	16.8538	4.075	4.47203e-30
Cg7g008490	16.3611	4.0322	0.00702053
Cg1g022540	16.2778	4.02483	0.105082
Cg1g016030	16.2378	4.02129	0.0202363
Cg5g029770	16.1525	4.01368	3.34893e-06
Cg1g019370	16.0706	4.00635	1.57423e-09
Cg5g039010	15.9317	3.99383	5.14499e-06
Cg1g003980	15.8092	3.98269	0.0587642
Cg8g008480	15.7457	3.97688	0.0112599
Cg3g012650	15.6611	3.96912	0.234393
Cg2g044040	15.6326	3.96649	1.74989e-07
CgUng001160	15.3492	3.94009	0.11184
Cg5g026300	15.2269	3.92855	1.80244e-18
Cg6g000380	15.1206	3.91845	1.0938e-15
Cg6g004300	14.87	3.89433	0.00458501
Cg2g044500	14.8295	3.8904	0.131086
Cg3g001850	14.7342	3.88109	0.166188
Cg5g043820	14.6906	3.87683	0.0477934
Cg6g025450	14.2994	3.83788	4.2549e-16
CgUng006760	14.2969	3.83763	0.351663
Cg9g028810	14.1522	3.82295	8.48072e-20
Cg7g001150	14.1328	3.82098	0.000146697
Cg8g019700	14.0538	3.81289	0.310511
Cg8g023030	13.9268	3.7998	6.98208e-32
Cg5g026670	13.5829	3.76372	0.135944
Cg3g012700	13.309	3.73433	5.10847e-08
Cg2g015060	13.2582	3.72881	0.0388896
Cg3g006730	13.0922	3.71064	1.47953e-09
Cg1g027210	13.0361	3.70444	2.35954e-10
Cg6g018990	12.8949	3.68872	0.00721949
Cg8g020280	12.8441	3.68303	0.00597837
Cg1g022890	12.8375	3.68229	0.00710128
Cg8g008620	12.7681	3.67447	0.00791596
Cg9g012670	12.5937	3.65464	0.0559827
Cg9g013750	12.4208	3.63469	0.200446
Cg5g025450	12.4106	3.6335	4.41813e-17
Cg5g022470	12.3262	3.62366	0.083629
Cg8g012640	12.3021	3.62083	0.042118
Cg3g003000	12.2776	3.61796	0.000982193
Cg8g003560	12.2451	3.61413	0.000613279
Cg3g002350	12.2001	3.60882	0.0842745
CgUng004860	12.1197	3.59929	2.5113e-15
Cg9g007900	11.9297	3.57649	0.0823178
Cg7g020810	11.6962	3.54797	0.187096
Cg4g007690	11.6468	3.54186	5.52489e-07
Cg8g012540	11.4922	3.52258	0.212304
Cg2g022110	11.4749	3.5204	1.74878e-26
Cg2g001030	11.4619	3.51878	0.212712
Cg2g033580	11.397	3.51058	0.125139
Cg5g016880	11.2873	3.49663	0.292575
Cg6g013670	11.2592	3.49303	0.0869089
Cg7g014650	11.1888	3.48398	0.279345
Cg5g020450	11.0658	3.46804	0.11115
Cg9g023380	10.9757	3.45624	0.185474
Cg2g023360	10.9442	3.45209	0.00047676
Cg6g015910	10.9389	3.45139	0.0177274
Cg5g034210	10.9297	3.45019	0.00517852
Cg1g016590	10.9154	3.4483	0.304084
Cg9g026010	10.9122	3.44787	1.75644e-24
Cg9g016330	10.8428	3.43867	3.83382e-11
Cg6g003870	10.7798	3.43026	0.0681659
Cg4g021300	10.7256	3.42299	4.42483e-22
Cg1g028550	10.711	3.42103	0.445962
CgUng022170	10.6485	3.41258	0.0652407
Cg3g012100	10.5989	3.40585	0.0404213
Cg2g043470	10.5104	3.39375	0.00297697
Cg5g002290	10.4897	3.3909	0.0345833
Cg9g023770	10.4672	3.38781	3.11036e-07
Cg5g044080	10.4318	3.38291	0.418877
Cg6g015670	10.4174	3.38093	0.248712
Cg3g023700	10.3982	3.37826	2.25529e-11
Cg5g001650	10.3668	3.3739	0.0130739
Cg6g005380	10.2885	3.36297	0.313955
Cg3g021900	10.1783	3.34743	0.117439
Cg1g013170	10.1633	3.34529	0.0662442
Cg7g017200	10.0847	3.33409	0.363444
Cg8g005800	10.0347	3.32692	0.0436123
Cg6g013330	10.0124	3.32371	0.0115148
Cg3g002190	9.95969	3.3161	0.307585
Cg5g041070	9.90045	3.30749	0.186405
Cg4g008960	9.88262	3.30489	0.320724
Cg9g014020	9.83599	3.29807	0.012699
Cg2g027580	9.83261	3.29757	7.90519e-11
Cg1g019350	9.83061	3.29728	0.367651
Cg9g029170	9.79602	3.2922	0.0353378
Cg2g004780	9.78625	3.29076	0.269393
Cg9g005370	9.71371	3.28002	0.00404999
Cg6g015960	9.64831	3.27028	0.00477766
CgUng000080	9.55956	3.25694	0.0755306
Cg7g018850	9.4938	3.24699	2.74819e-15
Cg3g016580	9.48774	3.24606	1.04915e-16
Cg8g009190	9.40279	3.23309	0.280053
Cg3g004320	9.33904	3.22327	0.376134
CgUng002110	9.28809	3.21538	3.09253e-08
Cg2g029310	9.2297	3.20628	0.305597
Cg7g003570	9.21494	3.20397	9.17482e-20
Cg5g000120	9.18584	3.19941	0.155646
Cg6g004310	9.10463	3.1866	0.0135954
Cg3g002310	9.09141	3.1845	6.8906e-11
Cg6g020540	9.06918	3.18097	1.28094e-08
Cg8g020360	9.0281	3.17442	1.40938e-22
Cg7g007850	8.96213	3.16384	0.240423
Cg9g007300	8.9151	3.15625	0.0556377
Cg1g027710	8.83906	3.14389	5.1024e-24
Cg8g007110	8.83091	3.14256	0.385416
Cg8g017110	8.78571	3.13516	9.0759e-08
Cg5g015390	8.74454	3.12838	3.75447e-12
Cg2g025400	8.67827	3.11741	0.074633
Cg1g028320	8.66085	3.11451	0.00227831
CgUng018310	8.65721	3.1139	0.372112
Cg9g009290	8.6408	3.11116	1.50849e-09
Cg5g001960	8.62075	3.10781	0.313698
Cg6g012290	8.60846	3.10576	1.29669e-05
Cg2g000600	8.59935	3.10423	1.32244e-12
Cg9g028740	8.56986	3.09927	0.317823
Cg4g021270	8.49351	3.08636	0.0384565
Cg7g000770	8.48629	3.08513	1.1337e-19
Cg5g026880	8.48524	3.08496	0.000183613
Cg5g022370	8.42766	3.07513	0.0285968
Cg7g006070	8.41171	3.0724	8.97149e-06
Cg5g012850	8.41121	3.07231	0.0225501
Cg5g004110	8.37327	3.06579	0.136058
Cg1g019380	8.34521	3.06095	0.087704
Cg7g003560	8.32467	3.05739	0.0707646
Cg5g011850	8.31034	3.05491	0.0257827
Cg7g015260	8.30922	3.05471	0.00477805
Cg9g007340	8.29717	3.05262	0.0821811
CgUng009580	8.26662	3.0473	0.0521589
Cg3g001690	8.22517	3.04005	0.0208054
Cg6g014510	8.18775	3.03347	0.37135
Cg4g003000	8.17797	3.03174	0.232856
Cg1g024150	8.11892	3.02129	0.455701
Cg9g018280	8.11892	3.02129	0.455701
Cg6g000390	8.11171	3.02001	0.00112279
Cg9g028380	8.09898	3.01774	0.0103705
Cg7g014980	8.07933	3.01424	0.0855432
Cg1g026500	8.06782	3.01218	0.206947
Cg3g002390	8.05274	3.00948	0.0279902
Cg6g007330	8.03327	3.00599	0.504643
Cg2g016290	8.02714	3.00489	3.68507e-22
Cg4g021450	8.01672	3.00301	0.457684
Cg7g013760	8.00016	3.00003	0.458007
Cg7g017070	7.98813	2.99786	0.0413704
Cg6g005050	7.97609	2.99568	5.00651e-21
Cg6g015210	7.9678	2.99418	0.375783
Cg8g008710	7.95884	2.99256	7.42365e-21
Cg9g016130	7.94464	2.98998	5.68653e-22
Cg5g020710	7.92055	2.9856	0.00525664
Cg7g020210	7.90873	2.98345	2.7259e-06
Cg1g029540	7.90063	2.98197	1.90273e-08
Cg3g022870	7.89302	2.98058	9.93817e-16
Cg8g010780	7.83778	2.97044	2.4741e-09
Cg5g032690	7.76661	2.95729	2.00575e-06
CgUng003780	7.7438	2.95304	5.16719e-18
Cg2g026780	7.73933	2.95221	0.116423
Cg1g002640	7.68005	2.94112	5.83894e-09
Cg2g035550	7.65619	2.93663	0.000584264
Cg2g030210	7.63569	2.93276	5.18582e-06
Cg1g013560	7.60923	2.92775	0.00294687
Cg8g024000	7.60563	2.92707	1.371e-18
Cg3g002240	7.58629	2.92339	0.239158
Cg7g003760	7.58185	2.92255	0.0641366
Cg2g022850	7.57529	2.9213	8.55416e-06
Cg6g020170	7.56994	2.92028	2.16131e-09
Cg5g003920	7.56016	2.91842	2.11575e-11
Cg5g017060	7.54744	2.91599	3.30372e-10
Cg9g009130	7.54231	2.91501	0.451332
Cg8g000780	7.53492	2.91359	0.174319
Cg1g001650	7.50169	2.90722	0.0402244
CgUng002350	7.48806	2.90459	0.203225
Cg9g018300	7.47882	2.90281	0.00773913
Cg5g028990	7.43396	2.89413	0.319306
Cg7g006710	7.41769	2.89097	0.0125754
Cg6g003160	7.41014	2.8895	1.88619e-12
Cg5g005080	7.37901	2.88343	0.000201855
Cg3g010970	7.36575	2.88083	0.44553
Cg7g023680	7.34376	2.87652	0.0177012
Cg6g012300	7.3399	2.87576	9.89055e-08
Cg6g018410	7.32667	2.87316	0.000443713
Cg7g023230	7.32055	2.87195	2.28903e-05
Cg7g003600	7.31685	2.87122	0.00197505
Cg5g033490	7.31316	2.8705	0.00979761
Cg7g013560	7.31016	2.8699	0.456172
Cg2g004940	7.30213	2.86832	0.0394815
Cg2g024250	7.28919	2.86576	0.197017
Cg8g011020	7.28816	2.86556	0.55941
Cg7g002080	7.27	2.86196	0.0988426
Cg2g017880	7.26295	2.86055	0.113712
Cg6g015270	7.22141	2.85228	0.4896
Cg4g004370	7.21542	2.85108	1.54035e-11
Cg5g029650	7.18652	2.84529	0.458809
CgUng009560	7.1804	2.84406	0.0928619
Cg5g038920	7.1649	2.84095	0.101997
Cg2g040110	7.16115	2.84019	0.176989
Cg5g027020	7.14932	2.83781	6.56645e-05
Cg1g017410	7.14753	2.83744	6.61606e-20
Cg2g009620	7.1458	2.8371	0.450196
Cg2g035700	7.07801	2.82334	0.46116
Cg6g006320	7.04637	2.81688	0.0520957
Cg2g046950	7.03913	2.8154	0.0300529
Cg7g013860	7.0341	2.81437	0.547728
Cg4g018460	7.02178	2.81184	0.172422
Cg2g007100	7.0072	2.80884	0.00476168
Cg6g005220	6.96107	2.79931	9.93756e-06
Cg5g034680	6.96017	2.79912	0.0622347
Cg8g004130	6.92718	2.79227	0.000826181
Cg1g020880	6.8873	2.78394	0.0414536
Cg4g006650	6.88033	2.78248	0.0287304
CgUng011340	6.84586	2.77523	0.466303
Cg2g022690	6.83301	2.77252	0.00807758
CgUng006780	6.83073	2.77204	0.466643
Cg9g007790	6.82512	2.77085	4.50529e-08
Cg9g019480	6.82409	2.77064	3.79686e-10
Cg3g021920	6.82305	2.77042	0.457298
Cg2g043390	6.81727	2.76919	5.40901e-06
Cg2g047100	6.77873	2.76101	0.00319555
Cg7g015130	6.76021	2.75707	0.0866174
Cg2g042210	6.72678	2.74992	0.0179621
Cg2g029950	6.72024	2.74851	0.459626
Cg6g014240	6.72024	2.74851	0.459626
Cg2g021790	6.70694	2.74566	0.000354872
Cg2g041050	6.70471	2.74517	0.000867449
Cg6g015950	6.67102	2.73791	0.00123139
Cg4g007310	6.66706	2.73705	0.00379716
Cg5g000400	6.65998	2.73552	0.0423163
Cg5g001090	6.64853	2.73303	1.12776e-08
Cg3g000370	6.6179	2.72637	4.02696e-12
Cg8g012710	6.59232	2.72079	0.0396622
CgUng000710	6.58332	2.71882	3.59831e-18
Cg4g019780	6.5786	2.71778	1.90528e-08
Cg5g036620	6.53913	2.7091	6.48617e-07
Cg7g002520	6.51331	2.70339	0.00296062
Cg5g022350	6.51006	2.70267	0.00527192
Cg4g020410	6.48875	2.69794	0.145428
Cg2g012510	6.46631	2.69294	0.252531
Cg7g008000	6.44255	2.68763	0.545574
Cg9g011760	6.44054	2.68718	1.77297e-05
Cg3g010240	6.43679	2.68634	2.1037e-13
Cg2g021300	6.40979	2.68028	5.19618e-06
Cg6g017490	6.39539	2.67703	8.01889e-06
Cg3g002030	6.38441	2.67455	0.000379472
Cg5g011860	6.37219	2.67179	0.0216308
Cg5g017150	6.36882	2.67103	0.467843
Cg1g023120	6.36499	2.67016	1.70292e-05
Cg1g013960	6.36219	2.66952	1.27663e-05
Cg9g007780	6.35635	2.6682	0.00824526
Cg1g011580	6.35169	2.66714	0.00677471
Cg5g034180	6.31328	2.65839	0.00888201
Cg6g020410	6.27668	2.65	6.3382e-06
Cg3g007460	6.27633	2.64992	0.116373
Cg2g043460	6.27225	2.64898	0.165944
Cg2g043410	6.25998	2.64616	0.294489
Cg2g025230	6.2516	2.64423	4.97157e-14
Cg5g032090	6.23245	2.6398	0.0731512
Cg5g027000	6.22553	2.6382	0.550222
Cg7g014850	6.22326	2.63767	1.02898e-17
Cg8g022020	6.21689	2.63619	0.141909
Cg8g013310	6.19527	2.63117	0.550881
Cg3g022070	6.19145	2.63028	0.170002
Cg7g023310	6.17197	2.62573	0.0347639
Cg8g014100	6.15851	2.62258	0.00621688
Cg3g002570	6.14249	2.61882	0.00149853
Cg4g007010	6.12872	2.61558	0.0263817
Cg8g001970	6.08119	2.60435	0.00221565
Cg7g003300	6.06485	2.60047	0.00065719
Cg3g013520	6.02084	2.58996	0.198935
Cg7g018710	6.0115	2.58772	9.34903e-18
Cg4g006380	6.00105	2.58521	0.546697
Cg5g008450	5.98322	2.58092	0.173125
Cg8g003020	5.97825	2.57972	0.298515
Cg6g003300	5.97825	2.57972	0.555688
Cg2g011010	5.96312	2.57607	0.173041
Cg4g007080	5.96312	2.57607	0.556029
Cg8g003520	5.92468	2.56674	3.24488e-10
Cg8g008700	5.91238	2.56374	2.89961e-08
Cg5g022770	5.90827	2.56274	7.5221e-12
Cg6g024200	5.89005	2.55828	0.054927
Cg1g022510	5.88369	2.55672	4.15597e-06
Cg7g006450	5.8763	2.55491	0.0595478
Cg8g021940	5.86974	2.5533	0.558147
Cg3g018470	5.86958	2.55326	0.549674
Cg5g012220	5.85083	2.54864	0.0526289
Cg3g024300	5.83288	2.54421	4.56603e-05
Cg4g014740	5.83053	2.54363	0.659754
Cg9g021790	5.82847	2.54312	0.125098
Cg6g010080	5.81069	2.53871	4.79523e-17
Cg1g019360	5.79094	2.5338	6.79967e-10
Cg3g003040	5.75379	2.52451	0.206578
Cg1g012560	5.75337	2.52441	0.136643
Cg3g007260	5.74915	2.52335	4.70246e-09
Cg5g015960	5.73927	2.52087	1.88272e-14
Cg4g020450	5.71552	2.51488	3.23042e-13
Cg3g003030	5.70888	2.51321	0.000288611
Cg2g027210	5.70222	2.51152	3.30329e-15
Cg9g002100	5.68715	2.50771	0.000143162
Cg2g014960	5.67829	2.50546	0.554108
CgUng009100	5.67829	2.50546	0.554108
Cg4g022380	5.66749	2.50271	2.39247e-16
Cg4g021570	5.66396	2.50181	0.554445
CgUng018110	5.64963	2.49816	0.554783
Cg5g010290	5.64804	2.49775	1.58939e-15
Cg5g040020	5.62967	2.49305	3.92763e-15
Cg8g013900	5.6184	2.49016	0.00131328
CgUng002300	5.60165	2.48585	0.017859
Cg2g017290	5.56064	2.47525	8.02779e-07
Cg9g006220	5.54682	2.47166	0.557228
Cg5g022000	5.53048	2.4674	0.000242292
CgUng015710	5.50547	2.46087	0.354566
Cg8g011800	5.47427	2.45267	0.417668
Cg5g036580	5.45771	2.4483	0.666675
Cg2g029960	5.44401	2.44467	0.559711
Cg1g004610	5.44127	2.44394	0.141289
Cg9g003490	5.43628	2.44262	0.000354845
Cg3g008030	5.43504	2.44229	0.00215578
Cg9g000070	5.42882	2.44064	0.204605
Cg1g027170	5.41414	2.43673	0.236068
Cg4g020420	5.40896	2.43535	1.50989e-08
Cg9g002340	5.408	2.4351	0.00114773
Cg7g005650	5.40661	2.43473	0.202475
Cg2g033510	5.40385	2.43399	6.65049e-05
Cg7g009990	5.39587	2.43186	0.000617159
Cg5g021680	5.38531	2.42903	1.24697e-14
Cg4g009160	5.36574	2.42378	1.10486e-07
CgUng001210	5.36321	2.4231	0.0229337
Cg4g004820	5.36292	2.42302	0.0979138
Cg3g023480	5.33896	2.41656	0.668955
Cg5g004590	5.3364	2.41587	8.20285e-08
Cg9g007040	5.33495	2.41548	0.0127879
Cg9g006910	5.32364	2.41241	0.0304258
Cg6g016900	5.3224	2.41208	0.669275
Cg7g021650	5.3224	2.41208	0.669275
Cg7g020230	5.32165	2.41187	0.00573591
Cg8g019920	5.31499	2.41007	0.141463
Cg4g008700	5.30429	2.40716	0.10389
Cg3g021480	5.27215	2.39839	0.101304
Cg2g020090	5.23845	2.38914	1.06486e-13
Cg2g016720	5.23688	2.38871	0.0159009
Cg6g004810	5.23047	2.38694	2.29224e-07
Cg1g025990	5.22924	2.3866	0.00161035
Cg2g013050	5.22305	2.38489	0.125401
Cg3g019240	5.22301	2.38488	1.07447e-14
CgUng019300	5.21915	2.38381	0.660196
Cg2g017760	5.21699	2.38322	1.10007e-06
Cg1g005520	5.2122	2.38189	0.0161507
Cg7g015700	5.20974	2.38121	0.565512
Cg9g007070	5.20683	2.38041	0.0493046
Cg3g016920	5.20575	2.38011	0.0652197
Cg5g035810	5.20524	2.37996	4.71212e-07
Cg9g007350	5.19533	2.37721	0.045242
Cg3g000310	5.19023	2.3758	0.000136146
Cg8g000060	5.18667	2.37481	3.82911e-15
Cg1g022220	5.17124	2.37051	0.274175
Cg1g019420	5.16407	2.36851	0.286231
Cg7g010150	5.15945	2.36722	0.164161
Cg1g020810	5.15572	2.36617	1.39974e-06
Cg8g024450	5.15526	2.36605	9.32282e-07
Cg2g007290	5.14714	2.36377	0.418594
Cg2g002930	5.14413	2.36293	0.365254
Cg7g003470	5.14374	2.36282	0.000216902
CgUng019660	5.1403	2.36185	2.57115e-10
Cg1g009170	5.13326	2.35987	0.0748344
Cg5g042600	5.11064	2.3535	0.66237
Cg7g023820	5.10706	2.35249	0.000821252
Cg3g008400	5.1015	2.35092	4.92885e-13
Cg5g039260	5.09579	2.34931	0.107945
Cg2g017710	5.09551	2.34923	0.662676
Cg2g033710	5.09473	2.34901	5.33573e-08
Cg9g005380	5.08716	2.34686	1.24672e-13
Cg8g018430	5.08026	2.3449	0.415747
Cg9g011550	5.06834	2.34151	0.674291
Cg7g015900	5.06632	2.34094	0.000183353
Cg5g042260	5.06256	2.33987	0.00117216
Cg2g045320	5.05957	2.33901	0.000113656
Cg4g022010	5.05521	2.33777	0.0991572
Cg8g018650	5.04758	2.33559	0.656974
Cg7g003610	5.04679	2.33537	0.000854948
Cg8g004940	5.04616	2.33519	0.00234774
Cg4g018790	5.03738	2.33267	1.92554e-08
Cg7g022380	5.0323	2.33122	0.0302918
Cg5g018850	5.0299	2.33053	0.0337278
Cg1g016480	5.00212	2.32254	0.664579
Cg1g010680	4.987	2.31817	0.66489
CgUng004020	4.98501	2.3176	0.29262
Cg7g010770	4.98024	2.31621	0.000136708
Cg9g021860	4.97553	2.31485	0.169949
Cg4g012580	4.95099	2.30772	0.000121515
Cg1g020300	4.94959	2.30731	0.676697
Cg9g027970	4.9488	2.30708	5.7458e-06
Cg7g014450	4.94477	2.3059	0.659097
Cg4g020280	4.93056	2.30175	0.00805781
Cg9g003330	4.91525	2.29726	0.0143021
Cg1g021990	4.91243	2.29644	0.424891
Cg2g005890	4.89832	2.29229	0.0760919
Cg8g018460	4.88224	2.28754	0.00016694
Cg2g021390	4.87868	2.28649	8.90299e-14
Cg3g016360	4.87867	2.28649	0.0925032
Cg2g022860	4.87402	2.28511	0.00170865
Cg4g001940	4.86673	2.28295	7.85713e-07
Cg2g013170	4.86336	2.28195	0.419109
Cg8g024270	4.85424	2.27925	0.0113652
Cg5g000060	4.84301	2.2759	0.0726808
Cg1g001000	4.84279	2.27584	2.46295e-07
Cg2g034900	4.84196	2.27559	0.661254
Cg8g005900	4.83739	2.27423	0.0759247
Cg6g003210	4.83607	2.27383	5.91988e-07
Cg5g044240	4.81428	2.26732	0.67949
Cg8g013470	4.81428	2.26732	0.67949
Cg4g011200	4.81345	2.26707	5.83087e-05
Cg1g028130	4.80651	2.26499	0.0020361
Cg3g022390	4.7975	2.26228	2.88345e-09
Cg3g001050	4.79532	2.26163	0.0627973
Cg7g003590	4.79307	2.26095	0.0121873
Cg3g013430	4.78	2.25701	1.62506e-05
Cg2g033960	4.75682	2.25	2.0007e-10
Cg3g000680	4.75484	2.2494	0.669749
Cg9g028260	4.74702	2.24702	3.14818e-05
Cg9g024110	4.73915	2.24463	0.663445
CgUng021310	4.73807	2.2443	0.329894
Cg2g022140	4.72741	2.24105	0.327158
Cg3g011820	4.72523	2.24039	4.38422e-13
Cg7g010180	4.72458	2.24019	2.21079e-12
Cg3g015850	4.72307	2.23972	0.113292
Cg1g012720	4.7202	2.23885	2.09425e-05
Cg3g021100	4.71898	2.23847	8.47144e-07
Cg5g040190	4.71891	2.23845	0.425651
Cg1g015500	4.70655	2.23467	2.26973e-09
Cg9g011010	4.70482	2.23414	0.323195
Cg8g002380	4.69244	2.23034	6.14453e-05
Cg5g028200	4.6914	2.23002	2.30896e-08
Cg1g027450	4.68371	2.22765	0.336225
Cg8g009880	4.67828	2.22598	0.271837
Cg3g025250	4.67271	2.22426	1.19794e-05
Cg5g020220	4.66716	2.22255	0.0698532
Cg1g027440	4.66403	2.22158	0.00264291
Cg6g011210	4.66365	2.22146	1.93421e-12
Cg6g000400	4.65739	2.21952	4.7309e-12
Cg6g000800	4.65293	2.21814	0.0244707
Cg8g020500	4.64734	2.21641	0.0932962
Cg4g012670	4.63121	2.21139	0.672407
CgUng015120	4.63121	2.21139	0.672407
Cg4g003600	4.62201	2.20852	0.665985
Cg3g014130	4.60227	2.20234	0.000621773
Cg2g008060	4.59789	2.20097	1.30913e-06
Cg8g012530	4.57695	2.19439	0.427212
Cg9g004840	4.57506	2.19379	4.78022e-12
Cg1g015050	4.57381	2.1934	1.70089e-09
Cg8g003480	4.55339	2.18694	0.413443
Cg2g033770	4.54763	2.18512	0.0276761
Cg4g005000	4.54165	2.18322	0.00384758
Cg2g003710	4.52545	2.17806	0.00333483
Cg4g012700	4.52269	2.17718	0.674781
Cg8g006660	4.52269	2.17718	0.674781
Cg9g016250	4.52269	2.17718	0.674781
Cg2g038940	4.5224	2.17709	0.162949
Cg9g021320	4.51343	2.17423	0.185041
Cg2g015410	4.50703	2.17218	0.000164457
Cg6g006260	4.50427	2.17129	0.0999166
Cg6g023290	4.50135	2.17036	1.19125e-06
Cg3g009870	4.4808	2.16376	0.0933562
Cg7g008670	4.47483	2.16183	0.503327
Cg3g022430	4.46488	2.15862	1.13452e-12
Cg3g002560	4.45775	2.15632	5.8337e-09
Cg3g011800	4.45125	2.15421	0.261732
Cg9g009990	4.44681	2.15277	0.0910904
Cg6g001170	4.44662	2.15271	1.13111e-05
Cg7g010000	4.43745	2.14973	0.023913
Cg8g006050	4.43436	2.14873	0.14096
Cg2g033920	4.4331	2.14831	4.10892e-12
Cg2g040340	4.42952	2.14715	0.00436015
Cg2g015050	4.42874	2.1469	0.0930403
Cg6g003960	4.4282	2.14672	0.105463
Cg8g023070	4.4201	2.14408	0.00104004
Cg1g020100	4.41887	2.14368	3.05106e-09
CgUng010240	4.41372	2.142	0.00283154
Cg7g000160	4.40917	2.14051	3.23923e-12
Cg5g018380	4.40793	2.1401	3.60701e-11
Cg8g019520	4.39905	2.13719	0.677536
Cg4g012330	4.39798	2.13684	4.15307e-06
Cg9g021300	4.39453	2.13571	2.69726e-06
Cg3g016880	4.38463	2.13245	0.240989
CgUng003810	4.37584	2.12956	0.00047064
Cg7g015460	4.37297	2.12861	0.0715481
Cg6g000890	4.3729	2.12859	0.623219
CgUng009330	4.3729	2.12859	0.796064
Cg3g001930	4.36807	2.127	5.73394e-07
Cg5g021630	4.36794	2.12695	0.117041
Cg2g023200	4.35881	2.12393	4.44192e-11
Cg8g003790	4.35478	2.1226	8.02348e-06
Cg7g006440	4.35197	2.12167	0.156995
Cg8g012110	4.34559	2.11955	1.55882e-07
Cg6g008180	4.33167	2.11492	0.390183
Cg6g006770	4.33002	2.11437	4.66501e-12
Cg4g002540	4.3245	2.11253	5.38702e-11
Cg9g026670	4.30439	2.10581	0.00283413
Cg4g021370	4.29514	2.10271	0.00510733
Cg4g013450	4.28493	2.09927	0.673562
Cg7g014990	4.28148	2.09811	1.53716e-12
Cg8g001290	4.28103	2.09796	1.85442e-05
Cg2g020010	4.27125	2.09466	0.115965
Cg1g018850	4.26454	2.09239	0.491694
Cg2g009110	4.25414	2.08887	0.797631
Cg2g022270	4.25414	2.08887	0.797631
CgUng014340	4.25414	2.08887	0.797631
Cg2g040980	4.25412	2.08886	1.70624e-11
Cg9g007330	4.24734	2.08656	0.370631
Cg5g043600	4.23136	2.08112	2.84518e-05
Cg9g012840	4.23021	2.08073	0.243958
Cg5g005140	4.22993	2.08063	2.46971e-12
Cg6g014680	4.21234	2.07462	4.35121e-10
Cg7g022390	4.21099	2.07416	0.0101005
Cg5g000410	4.19647	2.06917	1.23269e-10
Cg1g020540	4.19373	2.06824	0.307725
Cg2g017590	4.19026	2.06704	0.389185
Cg1g011080	4.18562	2.06544	4.82991e-05
Cg1g025190	4.18348	2.0647	0.0099041
Cg3g013110	4.17666	2.06235	8.61958e-12
Cg9g026210	4.17503	2.06179	1.02722e-10
Cg5g028530	4.17377	2.06135	0.0277331
Cg6g024890	4.16802	2.05936	0.303001
Cg2g002970	4.16779	2.05928	0.676293
Cg3g010580	4.16779	2.05928	0.676293
Cg8g005920	4.16668	2.0589	5.21894e-08
CgUng020240	4.15553	2.05503	0.266674
Cg7g012160	4.1498	2.05304	0.0322826
Cg5g016480	4.14661	2.05193	0.383042
Cg7g010910	4.14507	2.0514	0.501462
Cg2g032470	4.14129	2.05008	0.089124
Cg6g016630	4.12869	2.04568	3.61522e-11
Cg4g020650	4.12711	2.04513	0.583681
Cg6g025010	4.12389	2.04401	6.2246e-11
CgUng021270	4.12169	2.04324	0.0655885
CgUng004040	4.12111	2.04303	0.0645709
Cg7g010270	4.12051	2.04282	0.0540245
Cg9g007810	4.11842	2.04209	1.58708e-05
Cg1g018980	4.11219	2.03991	1.09247e-10
Cg2g004950	4.10841	2.03858	0.137246
Cg6g014050	4.10619	2.0378	0.145354
Cg7g023330	4.09698	2.03456	0.140972
Cg9g002310	4.09362	2.03338	0.0268874
Cg8g009250	4.08997	2.03209	0.503059
Cg2g001170	4.08961	2.03196	0.175785
Cg1g004370	4.0817	2.02917	4.47988e-08
Cg5g039180	4.08095	2.0289	1.75638e-10
Cg7g005360	4.07902	2.02822	6.68814e-11
CgUng021430	4.0753	2.02691	0.444064
Cg9g007210	4.06603	2.02362	0.000236758
Cg2g035850	4.05906	2.02115	9.12402e-07
Cg2g025000	4.05242	2.01878	0.0187024
Cg5g028370	4.04964	2.01779	0.493927
Cg7g011850	4.0313	2.01124	0.49842
Cg2g005000	4.02796	2.01005	0.198565
Cg5g026420	4.02215	2.00797	0.137017
Cg2g039470	4.02016	2.00725	0.0925331
Cg2g013570	4.01664	2.00599	0.800851
Cg2g034630	4.01664	2.00599	0.800851
Cg4g018030	4.01535	2.00553	0.394399
Cg2g034500	4.01519	2.00547	0.303049
Cg6g006330	4.01032	2.00372	0.0468681
Cg7g007680	4.00888	2.0032	4.20671e-06
Cg6g002560	4.00836	2.00301	0.586633
Cg2g023820	4.00311	2.00112	0.100473
Cg9g008720	3.99782	1.99921	0.581085
Cg1g010980	3.99574	1.99846	0.794838
Cg3g021160	3.99574	1.99846	0.794838
Cg5g034090	3.99574	1.99846	0.794838
Cg8g022240	3.99574	1.99846	0.794838
Cg5g012370	3.9918	1.99704	0.58705
Cg9g002350	3.98949	1.9962	9.61612e-07
Cg7g008900	3.9839	1.99418	0.495872
Cg2g036180	3.98339	1.994	0.0140549
Cg3g004920	3.97328	1.99033	1.96818e-07
Cg5g016100	3.97163	1.98973	0.427318
Cg3g003200	3.96967	1.98902	0.0511289
Cg6g023510	3.96384	1.9869	1.11003e-06
Cg5g001710	3.95577	1.98396	1.30926e-09
Cg7g003640	3.95301	1.98295	1.53069e-07
Cg5g044510	3.95292	1.98292	0.309238
Cg8g019690	3.95008	1.98188	0.455443
Cg9g003080	3.94795	1.9811	0.57874
Cg8g024030	3.94545	1.98019	3.31136e-08
Cg2g044440	3.9442	1.97973	0.0205368
Cg8g022000	3.9407	1.97845	0.588344
Cg5g006140	3.93722	1.97718	0.00882688
Cg5g011650	3.93243	1.97542	0.588554
Cg8g008570	3.93243	1.97542	0.588554
Cg5g043930	3.93038	1.97467	1.92229e-07
Cg7g002700	3.91724	1.96984	0.000369584
Cg8g011000	3.91416	1.9687	0.302024
Cg6g005730	3.91212	1.96795	0.0136785
Cg2g022680	3.90814	1.96648	2.88526e-05
Cg1g027620	3.89554	1.96182	0.00374873
CgUng020320	3.89415	1.96131	0.0523774
Cg4g020560	3.88714	1.95871	3.44998e-11
CgUng016530	3.88133	1.95655	0.802739
Cg5g015890	3.87756	1.95515	0.245571
Cg3g005980	3.87625	1.95466	0.305146
Cg1g005880	3.87228	1.95318	0.0168547
Cg1g024450	3.86477	1.95038	0.802973
CgUng005920	3.86477	1.95038	0.802973
Cg9g006520	3.86308	1.94975	1.56528e-06
Cg6g017060	3.86072	1.94887	7.92338e-07
Cg1g016060	3.86029	1.94871	0.505579
Cg9g001190	3.86	1.9486	0.00085465
Cg6g018080	3.8595	1.94841	0.332632
Cg8g001100	3.85865	1.94809	5.62964e-06
CgUng003320	3.83876	1.94064	0.02795
Cg8g014140	3.8343	1.93896	0.0055457
Cg2g033550	3.83135	1.93785	0.00996581
Cg2g016650	3.8261	1.93588	0.0605137
Cg1g027340	3.82519	1.93553	0.455663
Cg2g027810	3.82436	1.93522	0.0281806
Cg6g004160	3.82389	1.93504	7.07777e-10
Cg2g000580	3.82221	1.93441	0.00333824
Cg1g015580	3.81756	1.93265	0.248125
Cg6g007730	3.80932	1.92954	0.00201689
Cg5g022490	3.80867	1.92929	0.448979
Cg1g014540	3.80594	1.92825	0.0692647
Cg1g001380	3.8035	1.92733	0.116511
Cg3g010980	3.79951	1.92581	0.000124573
Cg1g007640	3.78725	1.92115	3.07112e-05
Cg1g027350	3.78646	1.92085	0.000112844
Cg5g020920	3.78568	1.92055	0.794059
Cg5g030640	3.78568	1.92055	0.794059
Cg9g011480	3.78568	1.92055	0.794059
Cg9g023910	3.78279	1.91945	1.65512e-05
Cg6g014910	3.77899	1.918	0.0899337
Cg8g017060	3.77455	1.9163	0.00360353
Cg3g003900	3.76754	1.91362	0.00708264
Cg8g024280	3.76359	1.91211	0.798178
CgUng010450	3.76359	1.91211	0.798178
Cg7g023760	3.76248	1.91168	0.00401582
Cg4g013530	3.75643	1.90936	0.23334
Cg9g013500	3.75534	1.90894	0.0918719
Cg4g010880	3.75476	1.90872	0.359326
Cg7g000620	3.75089	1.90723	0.0236811
Cg7g003620	3.74734	1.90587	1.27401e-08
Cg4g010690	3.74063	1.90328	0.447995
Cg7g012470	3.73973	1.90293	0.352381
Cg6g007920	3.73478	1.90102	2.87406e-05
Cg2g023480	3.72732	1.89814	0.347677
Cg9g014600	3.71872	1.89481	0.000471308
Cg1g007240	3.71217	1.89226	0.584904
Cg1g011040	3.70587	1.88981	0.0670397
Cg2g015270	3.70563	1.88972	0.0133655
Cg4g009890	3.70287	1.88864	3.63616e-05
Cg5g027590	3.70283	1.88863	2.19477e-05
Cg5g038420	3.6985	1.88694	0.588865
Cg5g035990	3.69823	1.88684	3.19835e-05
Cg7g012600	3.69616	1.88603	2.02879e-08
Cg7g021260	3.69539	1.88573	0.468051
Cg3g011500	3.6906	1.88385	0.589077
CgUng009710	3.68995	1.8836	0.28593
Cg1g004630	3.68879	1.88315	0.451062
Cg3g025220	3.68077	1.88001	5.31876e-10
Cg1g016020	3.67861	1.87916	0.228495
Cg5g007270	3.67841	1.87908	0.451377
Cg2g004460	3.6768	1.87845	8.76394e-10
Cg9g015510	3.67021	1.87586	0.799557
Cg2g012120	3.67003	1.87579	0.00144896
Cg3g024400	3.66579	1.87412	0.000139327
Cg4g000250	3.6648	1.87373	0.00105078
Cg3g005360	3.65933	1.87158	0.00122621
Cg7g024040	3.65912	1.8715	0.378531
Cg3g004120	3.65676	1.87056	0.175393
Cg8g024990	3.65648	1.87046	0.053931
Cg9g019650	3.65508	1.8699	0.799783
Cg9g022630	3.65508	1.8699	0.799783
Cg6g006850	3.64212	1.86478	8.96301e-09
Cg9g012180	3.64158	1.86457	0.291878
Cg6g001580	3.63074	1.86026	0.0881321
Cg9g006770	3.63047	1.86015	2.96685e-08
Cg7g023010	3.6169	1.85475	8.39269e-08
Cg2g015830	3.61546	1.85418	6.48072e-08
Cg3g001150	3.61532	1.85413	0.200597
CgUng022100	3.61476	1.8539	0.450642
Cg9g009440	3.61231	1.85292	0.257197
Cg1g003860	3.61108	1.85243	0.0194368
Cg5g005420	3.61071	1.85228	0.806638
Cg3g024080	3.60538	1.85015	4.72309e-06
Cg7g005580	3.59756	1.84702	0.0400116
Cg1g015670	3.59666	1.84666	4.67704e-06
Cg4g018920	3.59621	1.84648	0.215834
Cg2g021890	3.59445	1.84577	0.444633
Cg9g021280	3.58917	1.84365	0.00434828
Cg2g004490	3.58735	1.84292	1.09147e-06
Cg8g006410	3.5854	1.84213	0.416884
Cg4g024800	3.58024	1.84006	1.20192e-07
Cg3g013530	3.57981	1.83988	0.00118026
Cg9g027960	3.57412	1.83759	0.232396
Cg5g032450	3.57325	1.83724	4.92042e-08
CgUng006540	3.57314	1.83719	0.258626
Cg6g002490	3.5729	1.8371	0.579918
CgUng011330	3.5729	1.8371	0.579918
Cg1g027510	3.5714	1.83649	1.25249e-05
Cg1g028050	3.57102	1.83634	1.93239e-09
Cg5g017570	3.56937	1.83567	8.42004e-05
Cg1g023790	3.56908	1.83555	0.070519
Cg5g042460	3.56587	1.83425	0.519143
Cg2g000080	3.56573	1.8342	0.797368
Cg5g023410	3.56573	1.8342	0.797368
Cg5g015770	3.56253	1.8329	7.8492e-07
Cg4g016150	3.56235	1.83283	0.355641
Cg5g027810	3.56202	1.8327	4.63488e-07
Cg9g021390	3.56169	1.83256	0.000129126
Cg1g022120	3.56067	1.83215	3.30451e-09
Cg9g010780	3.56012	1.83192	0.0148732
Cg7g011400	3.55161	1.82847	0.325337
Cg7g022960	3.54928	1.82753	2.67273e-08
CgUng010390	3.54922	1.8275	0.175579
Cg1g020110	3.54657	1.82642	0.801418
Cg2g027550	3.54657	1.82642	0.801418
Cg5g015010	3.54041	1.82392	9.86002e-05
Cg6g014630	3.53144	1.82026	0.587875
Cg7g003490	3.53144	1.82026	0.801648
Cg8g023850	3.53105	1.8201	5.12951e-06
Cg4g016540	3.52343	1.81698	0.0252631
Cg5g008770	3.51782	1.81468	0.0767226
Cg2g021990	3.5142	1.8132	0.524499
Cg6g002810	3.50831	1.81078	0.012069
CgUng018920	3.50699	1.81023	8.08448e-08
Cg5g016950	3.50292	1.80856	0.109298
Cg5g005720	3.49564	1.80556	0.46697
Cg8g018860	3.49361	1.80472	3.9638e-06
Cg5g018390	3.48326	1.80044	2.00842e-06
Cg3g002410	3.48076	1.7994	0.00839732
Cg8g024310	3.47748	1.79804	2.01025e-05
Cg4g010840	3.47726	1.79795	0.798735
Cg2g026900	3.47719	1.79792	0.589388
Cg2g006310	3.47634	1.79757	2.01183e-05
Cg1g007520	3.47498	1.797	0.00198117
Cg6g016680	3.47333	1.79632	0.00159862
Cg7g017030	3.47227	1.79588	2.09763e-07
Cg5g008730	3.47167	1.79563	4.32945e-06
Cg7g021500	3.46871	1.7944	0.59157
Cg6g017450	3.4657	1.79315	0.0267107
Cg1g008140	3.46414	1.7925	0.0496902
Cg8g007430	3.46293	1.79199	0.582992
Cg9g021310	3.46012	1.79082	1.48843e-05
Cg6g007580	3.45767	1.7898	0.685448
Cg4g014040	3.44952	1.7864	0.000941959
Cg4g010240	3.44918	1.78625	4.00416e-07
Cg2g037500	3.44268	1.78353	2.22848e-09
Cg5g008980	3.43293	1.77944	0.000120856
Cg2g027970	3.43045	1.7784	1.72814e-09
Cg6g000980	3.42919	1.77787	1.16179e-08
Cg1g002670	3.42361	1.77552	0.00336767
Cg6g000860	3.42315	1.77533	0.681887
Cg5g005010	3.42293	1.77523	0.803318
Cg8g017860	3.42246	1.77503	0.116508
Cg1g015720	3.41894	1.77355	4.60048e-08
Cg3g010210	3.41524	1.77199	1.80548e-06
Cg3g003630	3.41276	1.77094	0.0109727
Cg3g016100	3.41213	1.77067	1.47884e-05
Cg9g011730	3.41195	1.77059	0.0546419
Cg2g012100	3.40404	1.76725	7.38314e-05
Cg1g018320	3.39624	1.76394	0.181204
Cg8g002660	3.39515	1.76348	0.015214
Cg2g027380	3.395	1.76341	0.0594115
Cg5g001030	3.39391	1.76295	0.0241643
Cg8g022110	3.3887	1.76073	0.433932
Cg9g003340	3.38462	1.75899	0.0999937
Cg6g024980	3.38141	1.75763	8.87662e-06
Cg9g006270	3.38006	1.75705	0.00336821
Cg9g017270	3.37785	1.7561	0.0255292
Cg2g000590	3.37128	1.7533	2.53347e-08
Cg5g013140	3.36837	1.75205	3.98755e-05
Cg5g010340	3.36054	1.74869	0.00133284
CgUng001870	3.36012	1.74851	0.800578
Cg1g009130	3.35698	1.74716	0.0306265
Cg5g001040	3.35399	1.74588	5.57158e-06
Cg2g007450	3.35286	1.74539	0.104351
Cg1g021100	3.3522	1.74511	0.045468
Cg3g014870	3.34796	1.74328	0.000800737
Cg6g004270	3.34646	1.74263	0.000337561
Cg5g016140	3.34579	1.74235	0.800806
Cg9g013430	3.34579	1.74235	0.800806
Cg4g016430	3.34404	1.74159	0.408542
Cg2g004020	3.34317	1.74121	0.0366524
Cg6g018050	3.3419	1.74067	3.58438e-09
Cg9g020330	3.34182	1.74063	0.000127725
Cg4g007830	3.33918	1.7395	9.46876e-05
Cg6g014070	3.33892	1.73938	0.687943
Cg2g006280	3.33523	1.73778	0.0367362
Cg8g024140	3.33477	1.73759	1.08362e-07
Cg4g000840	3.33473	1.73757	0.244687
Cg2g022180	3.33205	1.73641	0.00248199
Cg5g032280	3.32653	1.73402	6.49652e-05
Cg5g032800	3.3238	1.73284	0.00315163
Cg5g007780	3.32068	1.73148	0.0194404
Cg1g007330	3.31718	1.72996	5.32295e-09
Cg7g015220	3.31683	1.7298	0.000693153
Cg1g029000	3.31568	1.7293	0.0042757
Cg8g011030	3.31376	1.72847	0.17026
Cg4g013580	3.30984	1.72676	0.140979
Cg5g015920	3.30491	1.72461	1.5057e-08
CgUng004770	3.30168	1.7232	0.00992913
Cg1g026570	3.29929	1.72216	0.559515
Cg2g017810	3.29929	1.72216	0.805259
Cg4g024040	3.29929	1.72216	0.805259
Cg7g003460	3.29809	1.72163	0.0550247
Cg7g008120	3.29421	1.71993	0.53079
Cg2g043360	3.294	1.71984	0.0567196
Cg2g030300	3.29384	1.71977	0.000769971
Cg9g016030	3.28825	1.71732	0.0946459
Cg2g017890	3.28599	1.71633	0.187498
Cg7g001070	3.28081	1.71405	0.0745321
Cg6g025550	3.27577	1.71184	1.79892e-06
Cg4g003320	3.27564	1.71178	2.60862e-07
Cg7g016760	3.27495	1.71147	0.073973
Cg3g001000	3.27388	1.711	0.0910735
Cg9g018740	3.27358	1.71087	0.46296
Cg2g020050	3.27177	1.71007	1.05185e-05
Cg8g009620	3.26614	1.70759	0.000763857
Cg2g010900	3.26256	1.70601	1.48787e-06
Cg6g008170	3.2597	1.70474	6.00696e-07
Cg6g023360	3.25737	1.70371	0.520503
Cg5g013770	3.25558	1.70292	0.325253
Cg9g014720	3.24514	1.69828	0.685702
Cg5g015930	3.24477	1.69812	3.63846e-06
Cg3g004230	3.24298	1.69732	0.80246
Cg8g025010	3.24234	1.69703	4.83878e-06
Cg5g016610	3.2392	1.69564	0.00121678
Cg1g012890	3.23409	1.69336	0.15266
Cg4g010370	3.23157	1.69223	0.281225
Cg4g000870	3.23154	1.69222	0.101091
Cg7g012080	3.23139	1.69216	0.303651
Cg4g007040	3.22761	1.69046	0.0296502
CgUng019040	3.22607	1.68978	0.243317
Cg1g029460	3.22325	1.68851	0.198004
Cg3g011490	3.22216	1.68803	0.00702699
Cg7g001300	3.22129	1.68764	0.525264
Cg3g023830	3.2186	1.68643	0.00193753
Cg5g042320	3.21777	1.68606	0.42071
Cg7g016170	3.21014	1.68263	1.26644e-07
Cg4g020220	3.20844	1.68187	0.0623237
Cg9g015270	3.20741	1.68141	0.228192
Cg8g022210	3.20651	1.681	2.82773e-06
Cg1g009530	3.20523	1.68043	8.18562e-09
Cg7g000430	3.20423	1.67998	0.0497208
Cg9g021010	3.20361	1.6797	0.690856
Cg1g009600	3.20284	1.67935	1.6926e-06
Cg4g011150	3.19632	1.67641	3.1968e-08
Cg6g016810	3.19557	1.67608	3.68663e-08
Cg6g006290	3.19556	1.67607	0.0967237
Cg2g021600	3.19094	1.67398	0.279938
Cg2g038020	3.18924	1.67321	0.526225
Cg6g015430	3.18472	1.67117	0.00357354
Cg2g023420	3.18018	1.66911	0.244152
Cg4g017940	3.17618	1.66729	0.000748194
Cg8g007340	3.17368	1.66616	2.32923e-08
Cg9g003020	3.16681	1.66303	0.000434907
Cg5g020720	3.16625	1.66278	0.01689
Cg2g021740	3.16455	1.662	0.232898
Cg1g006360	3.16455	1.662	2.42462e-06
CgUng004980	3.16233	1.66099	1.0074e-05
Cg1g015530	3.15625	1.65821	1.696e-06
Cg5g004770	3.15368	1.65704	1.5005e-08
Cg3g000870	3.15287	1.65667	0.00166441
Cg5g040950	3.1527	1.65659	3.23348e-08
Cg2g023840	3.15147	1.65602	1.32448e-05
Cg7g020740	3.15128	1.65594	0.0861992
Cg2g021370	3.14752	1.65421	2.24758e-07
Cg3g003790	3.14331	1.65229	0.26019
Cg3g003780	3.14111	1.65128	0.00603158
Cg8g000820	3.14073	1.6511	0.476112
Cg2g005040	3.13756	1.64964	9.2935e-08
Cg2g008960	3.1362	1.64902	5.77891e-08
Cg6g025020	3.13261	1.64737	0.00905948
Cg6g006300	3.13107	1.64666	0.229927
Cg9g011980	3.13002	1.64617	0.0366087
Cg3g024640	3.12726	1.6449	2.69501e-08
Cg2g000330	3.1261	1.64436	8.857e-07
Cg2g009300	3.12576	1.64421	2.95274e-08
Cg9g003950	3.12532	1.644	3.91823e-06
Cg5g022820	3.12384	1.64332	0.688379
Cg5g000130	3.12159	1.64228	0.423578
Cg9g021330	3.11834	1.64078	3.96815e-05
Cg7g018180	3.11806	1.64065	8.1596e-06
Cg1g019440	3.11233	1.638	0.522569
Cg5g039360	3.11162	1.63766	0.581179
Cg2g000690	3.1107	1.63724	0.366829
Cg2g037650	3.10749	1.63575	0.605672
Cg3g008040	3.10578	1.63496	0.011044
Cg8g011230	3.1046	1.63441	3.28426e-08
Cg2g046100	3.1031	1.63371	0.524131
Cg3g003050	3.10206	1.63323	0.125758
Cg9g018370	3.09737	1.63104	0.288191
Cg9g028270	3.09728	1.631	0.00718985
Cg5g034900	3.09696	1.63085	5.28162e-06
Cg7g004000	3.09659	1.63068	0.179871
Cg5g043370	3.09603	1.63042	0.001025
Cg9g002330	3.09586	1.63034	0.000767468
Cg5g037040	3.09305	1.62903	1.15984e-06
Cg3g023340	3.08945	1.62735	0.0443609
CgUng003130	3.08471	1.62514	0.077949
Cg8g006420	3.08019	1.62302	0.249261
Cg2g010580	3.07994	1.6229	1.75235e-07
Cg5g042440	3.07663	1.62135	0.0625076
Cg1g017690	3.07187	1.61911	0.523818
Cg7g014160	3.06954	1.61802	0.222243
Cg5g034910	3.06794	1.61727	2.44511e-07
Cg1g006030	3.06676	1.61672	0.313826
Cg7g008480	3.06524	1.616	0.0805507
Cg3g014080	3.06345	1.61516	3.46362e-05
Cg7g018600	3.06168	1.61432	0.52186
Cg2g003490	3.05828	1.61272	0.000127004
CgUng019250	3.0573	1.61226	0.469896
Cg5g005530	3.04839	1.60805	0.00388055
Cg6g019990	3.04767	1.60771	0.000489922
Cg7g000860	3.04746	1.60761	0.00105012
Cg2g028620	3.03817	1.6032	0.000168965
CgUng002470	3.03723	1.60275	0.484489
Cg3g020670	3.03163	1.60009	0.000147148
CgUng005930	3.02483	1.59685	0.00136683
Cg6g005390	3.02348	1.59621	0.0346841
Cg3g009040	3.02057	1.59482	0.198622
Cg1g023630	3.01974	1.59442	0.00183704
Cg5g029550	3.01973	1.59442	9.36006e-08
Cg8g009630	3.01823	1.5937	0.0792385
Cg8g009390	3.01384	1.5916	0.312218
Cg2g030400	3.01366	1.59151	0.0493906
Cg6g009710	3.01097	1.59023	0.069064
Cg5g043840	3.01074	1.59012	1.40505e-07
Cg6g013650	3.00562	1.58766	0.000292704
Cg6g002550	3.00366	1.58672	0.121195
Cg9g018760	3.00002	1.58497	0.314173
Cg1g008180	2.99165	1.58094	1.04403e-07
Cg1g008160	2.99159	1.58091	1.34159e-07
Cg4g000360	2.99144	1.58084	4.51004e-05
Cg5g015950	2.98771	1.57904	0.170657
Cg5g023030	2.98606	1.57824	1.35009e-07
Cg7g008070	2.98364	1.57707	0.00276556
Cg9g021360	2.98279	1.57666	0.00460854
Cg6g006310	2.98162	1.5761	0.141216
Cg5g030870	2.97749	1.5741	0.000452969
Cg4g014330	2.9726	1.57172	0.000345496
Cg9g013510	2.96977	1.57035	0.599029
Cg5g038930	2.96946	1.5702	0.240824
Cg8g018090	2.96899	1.56997	1.91339e-07
Cg7g013790	2.96898	1.56997	0.522544
Cg5g001140	2.96858	1.56977	0.685324
Cg1g015640	2.96778	1.56939	0.0023259
Cg1g020470	2.96397	1.56753	0.000211061
Cg5g002660	2.96289	1.56701	0.00560495
Cg2g046330	2.96183	1.56649	0.000407966
Cg8g021710	2.95759	1.56442	9.00683e-07
Cg2g013900	2.95508	1.5632	0.00799916
Cg2g024890	2.94912	1.56028	2.01351e-06
Cg8g009680	2.94823	1.55985	0.118602
CgUng004680	2.94625	1.55888	0.356528
Cg3g017690	2.94612	1.55882	2.92048e-07
Cg7g018810	2.94462	1.55808	2.84412e-07
Cg5g004060	2.94325	1.55741	0.000272318
Cg3g016500	2.94248	1.55703	7.12039e-07
Cg1g016390	2.94231	1.55695	1.53048e-07
Cg1g015540	2.94119	1.5564	0.00613253
Cg2g027220	2.94088	1.55625	1.65896e-06
Cg4g019310	2.94066	1.55614	0.0168433
Cg7g023930	2.9403	1.55597	8.44105e-07
Cg7g017000	2.94018	1.5559	6.57897e-06
Cg6g002540	2.94006	1.55584	0.193593
Cg8g017260	2.93792	1.5548	0.692611
Cg8g003760	2.93592	1.55381	0.377637
Cg1g019450	2.93485	1.55328	1.70291e-07
Cg6g016580	2.93436	1.55304	0.117818
Cg8g009400	2.93415	1.55294	0.242182
Cg8g023060	2.93356	1.55265	4.06177e-07
Cg1g005720	2.92801	1.54992	0.00211331
Cg5g013070	2.92667	1.54926	0.038656
Cg1g007660	2.92616	1.54901	0.00400172
Cg4g024370	2.92382	1.54785	1.16014e-05
Cg1g010520	2.91852	1.54524	0.0170083
Cg5g043090	2.9184	1.54518	0.0237791
Cg1g014200	2.91587	1.54393	0.00227965
Cg1g015570	2.91542	1.5437	9.15086e-05
Cg4g009180	2.91527	1.54363	0.799708
Cg2g008000	2.91527	1.54363	0.952203
Cg2g034460	2.91527	1.54363	0.952203
Cg5g042410	2.91527	1.54363	0.952203
Cg6g018360	2.91527	1.54363	0.952203
Cg7g009920	2.91527	1.54363	0.952203
Cg8g009350	2.91527	1.54363	0.952203
Cg9g001780	2.91527	1.54363	0.952203
CgUng013640	2.91527	1.54363	0.952203
Cg2g030430	2.91217	1.5421	0.187111
Cg3g017800	2.91116	1.54159	0.0776232
Cg2g040560	2.90812	1.54009	0.00232772
Cg8g005870	2.90664	1.53935	1.71831e-07
Cg2g029150	2.9018	1.53695	0.314502
Cg8g013570	2.90107	1.53659	0.686911
Cg5g042870	2.90075	1.53643	6.31338e-05
Cg2g002060	2.89572	1.53392	0.488915
Cg5g033560	2.89076	1.53145	0.01544
Cg2g026890	2.89055	1.53134	0.684695
Cg5g023620	2.88893	1.53053	2.64365e-05
Cg9g002250	2.88611	1.52913	0.00796102
Cg5g025960	2.88352	1.52783	0.472299
Cg9g007200	2.88287	1.52751	2.2962e-07
Cg4g011700	2.88136	1.52675	1.75824e-05
Cg5g014920	2.87878	1.52546	6.55505e-06
Cg8g000960	2.87533	1.52373	0.022613
Cg1g003140	2.87063	1.52137	0.226581
Cg3g024940	2.87061	1.52136	0.108901
Cg9g002230	2.86945	1.52078	0.00518984
Cg2g043620	2.86889	1.52049	0.603608
Cg1g025720	2.86548	1.51878	0.690274
Cg4g000380	2.86408	1.51807	4.76056e-07
Cg8g022570	2.86201	1.51703	1.34429e-06
Cg9g023340	2.86089	1.51647	0.0170042
Cg1g015960	2.85962	1.51582	0.0480183
Cg5g001150	2.85958	1.51581	0.0202387
Cg5g022570	2.85773	1.51487	0.489541
Cg4g001160	2.85543	1.51371	4.60978e-07
Cg7g001140	2.84793	1.50991	2.99442e-07
Cg1g015060	2.84498	1.50842	0.0139363
Cg9g007520	2.84485	1.50835	2.9122e-05
Cg7g020760	2.84368	1.50776	6.3107e-07
Cg2g037340	2.84265	1.50724	0.00106371
Cg5g035820	2.83887	1.50531	0.427429
CgUng017350	2.8361	1.50391	0.69475
Cg4g007900	2.83516	1.50343	6.61385e-07
Cg7g000420	2.83289	1.50228	2.3219e-05
Cg8g013600	2.83198	1.50181	0.6861
Cg2g017700	2.8312	1.50142	0.362025
Cg9g008480	2.82678	1.49916	0.0261352
Cg1g020830	2.82555	1.49853	0.000925717
Cg9g016320	2.8235	1.49748	0.066416
Cg7g014000	2.82289	1.49717	4.94853e-07
Cg8g002160	2.81768	1.49451	0.0820414
Cg6g007900	2.81565	1.49347	0.58283
Cg7g013540	2.81398	1.49261	0.471178
Cg2g041250	2.81342	1.49233	0.000101495
Cg3g011990	2.81304	1.49213	0.00136083
Cg3g009520	2.81104	1.4911	0.00543584
Cg6g012730	2.80896	1.49004	0.0781878
Cg2g021210	2.80728	1.48917	0.000603795
Cg1g013080	2.80643	1.48874	0.00207637
Cg2g017130	2.80613	1.48858	5.18097e-07
Cg9g012850	2.80518	1.48809	0.000117343
Cg1g024920	2.80102	1.48595	1.09251e-06
Cg1g012610	2.80085	1.48587	0.360558
Cg5g017300	2.79979	1.48532	1.96179e-05
Cg1g007550	2.79962	1.48523	3.75401e-07
Cg4g017600	2.79859	1.4847	0.0023409
Cg4g008760	2.79651	1.48363	0.801135
Cg2g002960	2.79651	1.48363	0.951973
Cg7g000710	2.79651	1.48363	0.951973
Cg8g019240	2.79651	1.48363	0.951973
Cg2g007170	2.79571	1.48321	0.000165618
Cg2g042480	2.7946	1.48264	0.356227
Cg8g001190	2.79235	1.48148	0.69344
Cg8g020260	2.79122	1.4809	5.73665e-07
Cg2g028770	2.79071	1.48063	0.60571
Cg5g026640	2.79032	1.48043	0.000131169
Cg3g003810	2.78904	1.47977	0.00166007
Cg1g011340	2.78823	1.47935	0.801235
Cg2g001060	2.78795	1.47921	2.14951e-05
Cg8g010460	2.7855	1.47794	8.50384e-05
Cg1g003580	2.78463	1.47749	0.230467
Cg4g018470	2.7819	1.47607	9.93639e-07
Cg3g009790	2.78058	1.47538	0.687348
Cg9g004890	2.78052	1.47536	0.000479866
Cg3g005310	2.77727	1.47367	0.0209151
Cg6g014130	2.77541	1.4727	0.0879506
Cg5g000960	2.7727	1.47129	8.66116e-07
Cg1g013940	2.77184	1.47085	6.08557e-07
Cg2g006000	2.77086	1.47033	9.24798e-07
Cg1g009470	2.77038	1.47008	0.136491
CgUng005950	2.76933	1.46953	2.56784e-06
Cg5g022330	2.76523	1.4674	2.79793e-05
Cg2g022150	2.76381	1.46666	0.19282
Cg4g014360	2.76097	1.46518	0.0409228
Cg3g019200	2.7606	1.46498	1.5582e-06
Cg6g019740	2.75978	1.46456	2.30008e-05
Cg4g020730	2.75949	1.4644	0.0607853
Cg3g011570	2.75814	1.46369	0.355905
Cg8g021490	2.757	1.4631	0.613741
Cg4g006750	2.75635	1.46276	5.15553e-06
Cg9g010570	2.75058	1.45974	0.215225
Cg6g019260	2.74941	1.45912	0.693065
Cg2g004910	2.74517	1.45689	0.441007
Cg5g043900	2.74509	1.45685	0.00576923
Cg7g009980	2.7441	1.45633	0.676168
Cg6g005940	2.74269	1.45559	7.98797e-07
Cg3g021670	2.74113	1.45477	0.00866167
CgUng004970	2.73866	1.45347	0.00959729
CgUng006100	2.73843	1.45335	0.00379803
Cg1g025730	2.73714	1.45267	0.124549
Cg6g002910	2.73707	1.45263	8.22463e-05
Cg5g001810	2.73582	1.45197	0.440691
Cg2g040310	2.73532	1.45171	0.334725
Cg2g039280	2.72631	1.44695	6.06661e-05
Cg2g004060	2.72431	1.44589	0.429075
Cg6g020630	2.72293	1.44516	0.22257
Cg7g017440	2.72264	1.44501	0.0813905
Cg1g006010	2.72179	1.44456	1.90718e-06
Cg9g015570	2.72052	1.44388	0.117522
Cg8g002700	2.71897	1.44306	0.000135986
Cg2g030890	2.71551	1.44122	6.73982e-05
Cg6g010190	2.71547	1.4412	0.247525
Cg1g025160	2.71357	1.44019	0.212662
Cg9g025020	2.71188	1.43929	0.301095
Cg4g021990	2.71092	1.43878	2.29816e-05
Cg8g017050	2.71024	1.43842	0.0696615
Cg2g030130	2.70616	1.43625	1.68471e-06
Cg3g003880	2.70544	1.43586	0.680455
Cg2g033320	2.70506	1.43566	0.0261802
Cg4g000210	2.70444	1.43533	7.67383e-06
Cg5g003490	2.7037	1.43494	1.44092e-06
Cg9g010610	2.70129	1.43365	0.0710755
Cg8g023920	2.70013	1.43303	1.30483e-06
Cg6g000910	2.69611	1.43088	0.124469
Cg1g029170	2.69569	1.43065	0.357382
Cg1g015520	2.69397	1.42973	0.00156537
Cg2g042190	2.69181	1.42858	0.240081
Cg5g020040	2.69044	1.42784	0.0469535
Cg5g017420	2.6899	1.42755	1.46479e-06
Cg3g025510	2.68911	1.42713	1.30715e-06
Cg2g025410	2.6884	1.42675	0.00436112
Cg6g006950	2.68674	1.42586	1.10733e-06
Cg1g023820	2.68574	1.42532	2.75234e-05
Cg2g037590	2.67974	1.42209	0.0130635
Cg4g012960	2.67889	1.42164	0.00150176
Cg6g002340	2.67777	1.42103	2.20029e-05
Cg2g046990	2.67776	1.42103	0.951737
Cg6g001710	2.67776	1.42103	0.951737
Cg8g024300	2.67538	1.41974	1.97786e-05
Cg4g005500	2.67519	1.41964	0.692392
Cg2g006530	2.67197	1.41791	4.73724e-05
CgUng005620	2.66942	1.41653	0.184912
Cg3g014930	2.66672	1.41507	0.697963
Cg4g016010	2.66641	1.4149	0.349183
Cg1g001340	2.66631	1.41485	0.0607222
Cg5g008660	2.66552	1.41442	2.20817e-06
Cg1g025030	2.66534	1.41432	0.617836
Cg8g007510	2.66383	1.4135	0.798598
Cg2g001180	2.66383	1.4135	0.952381
Cg2g037890	2.66383	1.4135	0.952381
Cg5g004480	2.66383	1.4135	0.952381
Cg5g026320	2.66383	1.4135	0.952381
Cg7g005930	2.66383	1.4135	0.952381
Cg7g011930	2.66383	1.4135	0.952381
Cg8g003270	2.66303	1.41307	0.539774
Cg2g005090	2.66276	1.41292	0.607335
Cg2g004850	2.6612	1.41208	0.951703
Cg3g021070	2.6612	1.41208	0.951703
Cg7g019760	2.6612	1.41208	0.951703
Cg8g013610	2.6612	1.41208	0.951703
Cg8g017370	2.6612	1.41208	0.951703
Cg9g017480	2.6612	1.41208	0.951703
Cg3g011230	2.66026	1.41157	0.612788
Cg6g006740	2.65921	1.411	0.000223136
Cg3g000400	2.65378	1.40805	0.000121021
Cg2g035540	2.65332	1.4078	0.01255
Cg8g024890	2.65293	1.40759	5.48256e-06
Cg4g018880	2.65003	1.40601	0.0457786
Cg1g020210	2.64952	1.40573	0.241339
Cg2g039850	2.6438	1.40261	0.502472
Cg1g004720	2.64117	1.40118	0.00201608
Cg5g032000	2.63933	1.40017	4.1476e-05
Cg9g025950	2.63855	1.39974	0.000583112
Cg1g006040	2.6381	1.3995	4.60447e-06
Cg5g025100	2.63745	1.39914	0.441557
Cg2g005720	2.63657	1.39866	2.10782e-06
Cg7g013570	2.63379	1.39714	0.311611
Cg2g007920	2.63151	1.39589	0.618622
Cg1g027420	2.62998	1.39505	0.359621
Cg5g008650	2.62993	1.39502	0.000563012
Cg6g001090	2.62607	1.39291	2.95339e-06
Cg8g005470	2.62585	1.39278	0.183688
Cg1g021450	2.6252	1.39243	0.0639031
Cg5g018820	2.61877	1.38889	0.112087
CgUng006690	2.61859	1.38879	0.367842
Cg8g020320	2.61378	1.38614	0.801283
Cg9g003730	2.61366	1.38607	0.0173736
Cg3g021490	2.61259	1.38548	0.0115958
Cg2g000350	2.61228	1.38531	1.24125e-05
Cg1g027390	2.61122	1.38472	0.00023348
Cg9g010490	2.61104	1.38462	0.0382207
Cg3g003230	2.61021	1.38416	0.314204
CgUng003800	2.60902	1.38351	0.000200882
Cg4g020590	2.60749	1.38266	0.00436476
Cg2g013740	2.60673	1.38224	0.00351536
Cg3g016660	2.60487	1.38121	0.00072065
Cg5g043570	2.60378	1.38061	0.00212402
Cg9g009120	2.6032	1.38029	0.000100215
Cg8g012480	2.60097	1.37905	0.00514324
Cg7g011140	2.59658	1.37661	0.614294
Cg7g010100	2.59549	1.37601	0.608197
Cg6g004970	2.59487	1.37566	0.000180719
Cg7g007760	2.59365	1.37498	0.0827217
Cg5g022340	2.5935	1.3749	9.63425e-06
Cg5g010250	2.59099	1.3735	0.00122351
Cg1g003960	2.59036	1.37315	0.440078
Cg9g021370	2.59032	1.37313	0.000852579
CgUng005900	2.5892	1.37251	7.80263e-06
Cg6g003820	2.58829	1.372	0.401406
Cg1g009980	2.58755	1.37159	0.800299
Cg5g005960	2.58561	1.3705	3.37963e-06
Cg2g046200	2.58538	1.37037	0.697358
Cg6g020100	2.58327	1.3692	8.64251e-06
CgUng009010	2.58139	1.36815	0.0548688
Cg6g023270	2.58003	1.36739	0.697463
Cg2g027820	2.57875	1.36667	0.0331428
Cg2g032850	2.57843	1.36649	2.43389e-06
Cg7g020270	2.57736	1.36589	0.000140134
Cg2g006730	2.57641	1.36536	0.147241
Cg1g012770	2.57512	1.36464	0.612923
Cg4g020290	2.5746	1.36435	0.05132
Cg1g015810	2.5739	1.36396	0.0608238
Cg7g012400	2.57282	1.36335	0.485609
Cg1g016770	2.56758	1.36041	0.373002
Cg4g013260	2.56541	1.35919	0.174094
Cg5g040890	2.56507	1.359	4.12673e-06
Cg8g008390	2.56384	1.35831	0.613862
Cg6g009920	2.56248	1.35754	0.168883
Cg6g024440	2.56189	1.35721	0.018184
Cg9g020200	2.56116	1.3568	0.281448
Cg2g026430	2.56069	1.35653	1.06982e-05
CgUng015370	2.55806	1.35505	0.0172288
Cg6g000610	2.55786	1.35494	0.00925913
Cg3g000830	2.55782	1.35491	0.385479
Cg2g030670	2.55577	1.35376	0.025486
Cg1g022970	2.55532	1.3535	0.952156
Cg2g027980	2.55532	1.3535	0.952156
Cg6g009300	2.55532	1.3535	0.952156
Cg8g019540	2.55532	1.3535	0.952156
CgUng004420	2.55532	1.3535	0.952156
Cg2g040300	2.55413	1.35283	0.354463
Cg6g005400	2.553	1.3522	0.056741
Cg7g005410	2.55213	1.3517	0.544598
Cg8g014190	2.5511	1.35112	0.000343624
Cg4g010120	2.54917	1.35003	0.802112
Cg4g004040	2.54775	1.34923	0.800097
Cg7g012850	2.54355	1.34684	5.16536e-06
Cg3g020700	2.54245	1.34622	0.8043
Cg1g018240	2.54245	1.34622	0.951459
Cg2g037040	2.54245	1.34622	0.951459
Cg3g025650	2.54245	1.34622	0.951459
Cg4g010020	2.54245	1.34622	0.951459
Cg4g023110	2.54245	1.34622	0.951459
Cg8g017470	2.54245	1.34622	0.951459
Cg9g016740	2.54245	1.34622	0.951459
Cg9g020100	2.54245	1.34622	0.951459
Cg9g025850	2.54245	1.34622	0.951459
Cg7g004740	2.54113	1.34547	0.113199
Cg8g005810	2.53963	1.34462	3.29409e-05
Cg6g017440	2.53841	1.34393	0.0122185
Cg4g018910	2.53755	1.34343	0.000529656
Cg2g002700	2.53739	1.34334	0.00432049
Cg3g024620	2.53727	1.34328	3.15148e-05
Cg5g038790	2.53602	1.34257	0.000121403
Cg5g023550	2.5358	1.34244	0.291382
Cg8g017900	2.53503	1.342	2.26579e-05
Cg2g042030	2.53417	1.34151	0.804406
Cg1g009390	2.53321	1.34097	0.142939
Cg5g032120	2.53242	1.34051	0.0253425
Cg6g018670	2.53175	1.34013	0.010681
Cg5g041170	2.53111	1.33977	0.237604
Cg9g003870	2.52852	1.3383	0.0008483
Cg1g014610	2.52708	1.33747	0.218714
Cg3g000410	2.52669	1.33725	5.55288e-05
Cg5g000180	2.5249	1.33623	0.00042711
Cg7g006090	2.52436	1.33592	0.299415
Cg1g003710	2.52379	1.33559	0.952494
Cg1g015710	2.52379	1.33559	0.952494
Cg2g034540	2.52379	1.33559	0.952494
Cg4g016890	2.52379	1.33559	0.952494
Cg5g008460	2.52379	1.33559	0.952494
Cg6g019130	2.52379	1.33559	0.952494
Cg7g011040	2.52379	1.33559	0.952494
Cg8g009380	2.52379	1.33559	0.952494
Cg4g006680	2.52134	1.33419	0.0988194
Cg5g027670	2.52007	1.33346	0.36391
Cg5g015120	2.51913	1.33293	0.00461071
Cg6g007790	2.51881	1.33274	0.000147983
Cg8g005910	2.51836	1.33248	1.33611e-05
Cg2g030120	2.51473	1.3304	5.9827e-06
Cg2g006850	2.51358	1.32974	0.000565016
Cg5g030950	2.51308	1.32946	2.3328e-05
Cg7g021280	2.51301	1.32942	0.0153003
Cg8g020330	2.50781	1.32643	0.25484
Cg9g014460	2.50781	1.32643	0.00347022
Cg9g020230	2.50688	1.3259	0.305821
Cg3g017350	2.50635	1.32559	0.49569
Cg9g013190	2.50624	1.32553	0.0305965
Cg8g004860	2.50486	1.32473	9.74558e-06
Cg5g013150	2.50178	1.32296	0.214956
Cg3g011670	2.50155	1.32282	0.138328
Cg8g006150	2.49935	1.32155	3.94151e-05
Cg5g042980	2.49672	1.32003	0.106057
Cg4g002820	2.4954	1.31927	0.198007
Cg9g001820	2.4935	1.31817	0.800811
Cg5g017830	2.49298	1.31787	3.08277e-05
Cg4g020020	2.49092	1.31668	2.81933e-05
Cg6g012580	2.4908	1.31661	0.00127901
CgUng019990	2.48861	1.31534	0.3467
Cg5g017840	2.48716	1.3145	0.54966
Cg1g012620	2.48633	1.31402	0.0013378
Cg5g021120	2.48559	1.31359	0.0490859
CgUng005540	2.4826	1.31185	0.465597
Cg2g003630	2.47981	1.31023	0.000182019
CgUng009130	2.47971	1.31017	0.498401
Cg5g029360	2.47898	1.30974	0.799736
Cg1g014320	2.4786	1.30952	1.52693e-05
Cg9g007880	2.47712	1.30866	0.498474
Cg2g043670	2.47686	1.30851	0.379986
Cg4g010570	2.47561	1.30779	0.49524
Cg2g042930	2.47479	1.30731	0.80517
Cg5g039040	2.47479	1.30731	0.80517
Cg6g019310	2.47403	1.30686	0.0012422
Cg3g001440	2.47394	1.30681	0.382655
Cg2g042560	2.47362	1.30662	1.34827e-05
Cg4g001730	2.47311	1.30633	8.26744e-06
Cg6g020360	2.47289	1.3062	0.695413
Cg6g001780	2.47199	1.30568	4.61425e-05
Cg2g013390	2.46918	1.30403	0.000176756
CgUng008990	2.46845	1.3036	0.694194
Cg3g021360	2.46607	1.30221	0.000206442
Cg6g020560	2.4647	1.30141	0.0266705
Cg2g037280	2.4642	1.30112	0.469421
Cg1g006280	2.46412	1.30107	3.76029e-05
Cg2g008760	2.46156	1.29957	0.00515995
Cg5g023470	2.45967	1.29847	0.00108154
Cg6g012140	2.45932	1.29826	1.04549e-05
Cg8g024200	2.4587	1.2979	0.00921226
Cg7g003580	2.45549	1.29601	0.0707796
Cg3g011540	2.45547	1.296	0.0735344
Cg2g001370	2.45507	1.29577	1.57961e-05
Cg9g018290	2.45375	1.29499	0.0290394
Cg3g019090	2.44681	1.2909	0.951925
Cg4g006100	2.44681	1.2909	0.951925
Cg5g021030	2.44681	1.2909	0.951925
Cg8g005300	2.44461	1.2896	0.00274114
Cg9g018680	2.44357	1.28899	0.0120545
Cg2g029340	2.44324	1.2888	3.19858e-05
Cg5g034080	2.44296	1.28863	0.0557903
Cg7g012810	2.4429	1.28859	0.103439
Cg3g017810	2.44201	1.28807	4.95624e-05
Cg5g028480	2.44186	1.28798	8.20295e-06
Cg3g008090	2.43924	1.28643	0.801533
Cg4g013030	2.43693	1.28507	0.0620501
Cg6g019580	2.43621	1.28464	9.53373e-06
Cg6g010460	2.43567	1.28432	1.80492e-05
Cg5g043430	2.43503	1.28394	9.10802e-06
Cg6g019760	2.43334	1.28294	1.5242e-05
Cg1g009160	2.43261	1.2825	5.27386e-05
Cg2g003640	2.43168	1.28195	0.951892
Cg2g010280	2.43168	1.28195	0.951892
Cg3g006850	2.43168	1.28195	0.951892
Cg8g023300	2.43168	1.28195	0.951892
Cg1g024910	2.4295	1.28066	0.0313469
Cg1g020640	2.42889	1.2803	0.61466
Cg5g040140	2.42886	1.28028	0.00122983
Cg9g007440	2.42798	1.27976	0.695033
Cg2g026860	2.4279	1.27971	9.46909e-05
Cg2g038650	2.42787	1.27969	0.8037
Cg2g037580	2.42632	1.27877	0.000839048
Cg8g006530	2.42619	1.27869	0.800445
Cg2g028750	2.42301	1.2768	0.0796806
Cg3g005280	2.42273	1.27663	0.0209914
Cg5g037330	2.4226	1.27656	0.000149757
Cg1g019750	2.42098	1.27559	0.952272
Cg3g024470	2.42098	1.27559	0.952272
Cg9g010730	2.42098	1.27559	0.952272
Cg9g011670	2.4203	1.27519	0.00395711
Cg4g000940	2.41926	1.27457	1.56004e-05
Cg1g006410	2.41759	1.27357	0.000120793
Cg8g022990	2.4174	1.27346	1.53831e-05
Cg2g041390	2.41694	1.27318	0.0274488
Cg9g019380	2.41691	1.27316	0.0366984
Cg2g012160	2.41628	1.27279	0.554274
Cg6g006270	2.41568	1.27243	0.0280266
Cg2g038590	2.413	1.27083	0.551564
Cg2g014170	2.41207	1.27027	0.01954
Cg5g025090	2.41001	1.26904	0.00717069
Cg6g005780	2.40978	1.2689	5.7941e-05
Cg3g002670	2.40855	1.26816	0.00138728
Cg2g003070	2.4078	1.26772	0.00265074
Cg3g004170	2.40714	1.26732	0.806052
Cg1g008780	2.40714	1.26732	0.951173
Cg1g014890	2.40714	1.26732	0.951173
Cg2g015330	2.40714	1.26732	0.951173
Cg3g006810	2.40714	1.26732	0.951173
Cg4g020950	2.40714	1.26732	0.951173
Cg5g013720	2.40714	1.26732	0.951173
Cg5g028390	2.40714	1.26732	0.951173
Cg5g041440	2.40714	1.26732	0.951173
Cg6g012250	2.40714	1.26732	0.951173
Cg9g012140	2.40714	1.26732	0.951173
Cg5g006550	2.40612	1.26671	0.168483
Cg2g020430	2.40575	1.26649	0.252122
Cg6g014970	2.40556	1.26638	0.0679427
Cg4g006670	2.40553	1.26635	1.5462e-05
CgUng002190	2.40531	1.26622	0.100083
Cg2g031430	2.40463	1.26582	2.15536e-05
Cg5g000420	2.40347	1.26512	0.617128
Cg9g004660	2.40317	1.26494	0.277978
Cg6g002980	2.40265	1.26463	0.000162223
Cg4g005990	2.40226	1.26439	0.00565913
CgUng018600	2.40054	1.26336	0.456375
Cg2g040470	2.39946	1.26271	0.197994
Cg1g017390	2.39932	1.26262	0.0158598
Cg7g016040	2.39883	1.26233	0.00119106
Cg1g020030	2.3967	1.26105	0.00154926
Cg7g011810	2.39639	1.26086	2.79928e-05
Cg3g007450	2.39528	1.2602	0.00225526
Cg2g029720	2.39466	1.25982	0.00701729
CgUng021830	2.39402	1.25944	0.000301519
Cg9g003890	2.39298	1.25881	3.24691e-05
Cg5g000840	2.39116	1.25771	0.552277
Cg2g037930	2.39009	1.25706	2.86809e-05
Cg3g011690	2.38963	1.25678	0.00101558
Cg4g009600	2.38174	1.25202	0.0484021
Cg8g018470	2.38049	1.25126	0.000250664
Cg3g021750	2.38008	1.25101	2.46286e-05
CgUng004960	2.37795	1.24972	0.152
Cg6g001950	2.37759	1.2495	0.0563177
Cg1g019940	2.37379	1.24719	0.00128989
Cg2g002770	2.37141	1.24574	0.0589569
Cg3g008470	2.36983	1.24479	0.202939
Cg6g009140	2.36972	1.24471	0.0219785
Cg3g002850	2.36744	1.24333	0.000207478
Cg6g015660	2.36603	1.24247	0.801263
Cg5g007850	2.3653	1.24202	0.000139283
Cg2g040580	2.36526	1.242	0.0904625
Cg2g029090	2.36314	1.2407	0.0600572
Cg3g004770	2.36206	1.24005	0.395347
CgUng018140	2.36198	1.24	0.00319834
Cg9g028600	2.3619	1.23995	0.000117287
Cg5g027280	2.36012	1.23886	0.0347883
CgUng011630	2.35952	1.23849	0.695189
Cg8g018410	2.35838	1.2378	0.000215508
Cg2g034930	2.35837	1.23779	0.388706
CgUng015070	2.35646	1.23662	0.415714
Cg9g029460	2.35619	1.23646	0.0854783
Cg8g002650	2.35477	1.23559	0.00605579
Cg3g011450	2.35435	1.23533	0.0803074
CgUng015640	2.352	1.23389	0.696631
Cg2g011070	2.35177	1.23375	0.803421
Cg6g019730	2.35148	1.23357	0.0764534
Cg2g031350	2.35143	1.23354	0.00254774
Cg4g018090	2.35049	1.23296	2.14013e-05
Cg7g010860	2.35019	1.23278	4.34103e-05
Cg5g029610	2.34945	1.23232	0.0815671
Cg2g004070	2.34944	1.23231	0.00407845
Cg1g019810	2.34791	1.23138	3.39463e-05
Cg3g008680	2.34665	1.2306	0.000251172
Cg8g001580	2.34584	1.2301	1.76078e-05
Cg6g010680	2.34567	1.23	0.0372252
Cg4g017290	2.34466	1.22938	0.0598372
Cg4g018870	2.34317	1.22846	0.101457
Cg8g013340	2.34305	1.22839	0.414699
Cg8g011240	2.34091	1.22707	0.115315
Cg2g043400	2.34072	1.22695	0.000146274
Cg2g033120	2.34014	1.2266	0.513912
Cg8g024160	2.33754	1.22499	8.26733e-05
Cg5g043910	2.3375	1.22497	0.00614943
Cg7g019340	2.33659	1.22441	2.61086e-05
Cg7g017210	2.33634	1.22425	0.0265666
Cg3g019330	2.33465	1.2232	0.000189866
Cg3g012010	2.33458	1.22317	3.52561e-05
Cg2g043090	2.33371	1.22263	0.70247
CgUng021530	2.33358	1.22254	0.0614142
Cg4g004850	2.33168	1.22137	0.701157
Cg2g034710	2.33163	1.22134	0.388382
Cg5g038020	2.33062	1.22071	0.703493
Cg1g012960	2.32987	1.22025	0.0040065
Cg5g022590	2.32949	1.22001	0.620842
Cg5g042760	2.32864	1.21949	0.000470599
Cg6g007070	2.32618	1.21796	0.462531
Cg3g000530	2.32504	1.21726	0.506602
Cg3g015390	2.32452	1.21694	0.0176862
CgUng013950	2.32417	1.21672	0.0581815
Cg5g025490	2.32369	1.21642	0.0136372
Cg1g026930	2.32317	1.21609	0.951654
Cg4g021200	2.32317	1.21609	0.951654
CgUng018150	2.32317	1.21609	0.951654
Cg8g011980	2.32279	1.21586	0.00251683
Cg2g002780	2.32275	1.21583	0.0173346
Cg3g025260	2.32261	1.21574	3.35902e-05
Cg2g028120	2.32227	1.21553	0.00947166
Cg3g017330	2.32195	1.21534	0.211064
Cg2g032620	2.32185	1.21528	3.46911e-05
Cg1g024810	2.32168	1.21517	0.0866689
Cg9g013440	2.3206	1.2145	0.61624
Cg3g017650	2.32013	1.21421	0.374362
Cg1g003670	2.31817	1.21299	0.952044
Cg1g019270	2.31817	1.21299	0.952044
Cg1g022980	2.31817	1.21299	0.952044
Cg5g007710	2.31817	1.21299	0.952044
Cg7g021360	2.31817	1.21299	0.952044
Cg9g013970	2.31817	1.21299	0.952044
Cg5g015610	2.31562	1.2114	0.286238
Cg2g023350	2.31509	1.21107	0.423458
Cg1g014800	2.31437	1.21062	0.00928104
Cg8g000050	2.31324	1.20992	0.80199
Cg9g017080	2.31324	1.20992	0.80199
Cg8g018170	2.31101	1.20852	0.800795
Cg5g014180	2.31028	1.20807	3.13897e-05
Cg6g020550	2.30813	1.20673	0.422965
Cg9g027470	2.30512	1.20484	0.80038
Cg4g016880	2.30441	1.2044	0.387208
Cg1g025150	2.30426	1.2043	0.0211342
Cg3g002900	2.30384	1.20404	0.952012
Cg3g018180	2.30384	1.20404	0.952012
Cg4g019820	2.30344	1.20379	0.000157374
Cg9g002320	2.30281	1.20339	0.283188
Cg2g009230	2.30205	1.20292	0.0772536
Cg1g023830	2.30183	1.20278	0.329349
Cg5g010070	2.30171	1.2027	0.245114
Cg5g000250	2.30026	1.2018	0.0002524
Cg9g010660	2.30011	1.20171	0.305677
Cg9g018590	2.29865	1.20079	0.805435
Cg6g004470	2.29844	1.20065	0.00317624
Cg7g012200	2.29516	1.1986	3.92843e-05
Cg5g040340	2.29093	1.19593	0.000676552
Cg6g000160	2.29057	1.1957	4.8002e-05
Cg9g016170	2.29019	1.19547	0.701637
Cg8g004480	2.28758	1.19382	0.249249
Cg4g000370	2.28695	1.19343	0.000446281
Cg4g013280	2.28628	1.193	0.000634775
Cg5g005940	2.28566	1.19261	0.0092561
Cg2g044430	2.28494	1.19216	0.033328
Cg9g003190	2.28464	1.19197	0.0295548
Cg3g012260	2.2841	1.19162	0.00111503
Cg5g016000	2.28382	1.19145	4.55955e-05
Cg4g004360	2.28167	1.19009	0.00456448
Cg1g023100	2.27932	1.1886	0.0778948
Cg9g001960	2.27857	1.18813	0.252525
Cg3g022490	2.27852	1.18809	0.0596864
Cg3g000960	2.27757	1.1875	0.115076
Cg3g013070	2.27717	1.18724	0.000236361
Cg6g015120	2.27629	1.18668	0.000831075
Cg7g003960	2.27386	1.18514	0.000127511
Cg3g022010	2.2716	1.18371	0.00411315
Cg5g003670	2.27133	1.18354	0.105098
Cg3g024160	2.26898	1.18204	0.0548883
CgUng003540	2.26896	1.18203	0.231704
Cg5g017170	2.26794	1.18138	0.000171441
Cg2g033030	2.26535	1.17973	0.000224823
Cg3g008870	2.26527	1.17969	0.000114608
Cg6g004910	2.2638	1.17874	6.90611e-05
Cg1g003410	2.26369	1.17868	5.83416e-05
Cg9g001300	2.26188	1.17752	0.0254377
Cg4g005210	2.26081	1.17684	0.0667348
Cg3g008920	2.26045	1.17661	0.802726
Cg1g019800	2.25959	1.17606	0.394112
Cg9g015250	2.25885	1.17559	0.000982167
Cg1g006350	2.25778	1.1749	6.01186e-05
Cg3g007370	2.25762	1.1748	0.000302205
Cg2g043990	2.2569	1.17434	0.0199974
Cg2g019240	2.25675	1.17425	0.000440768
Cg7g017320	2.25672	1.17423	0.62497
Cg9g007850	2.25611	1.17383	0.195148
Cg1g003700	2.25601	1.17377	0.0131079
Cg5g015520	2.25593	1.17372	0.0383972
Cg1g008420	2.25501	1.17313	7.20261e-05
Cg3g014940	2.25499	1.17312	7.50741e-05
Cg6g011450	2.25495	1.1731	0.156028
Cg9g010550	2.25479	1.17299	0.504943
Cg9g005990	2.25466	1.17291	0.000246573
Cg8g006940	2.25427	1.17266	0.000143115
Cg8g011010	2.25411	1.17256	0.304618
Cg8g002810	2.25357	1.17221	0.701461
Cg6g019680	2.25337	1.17208	0.169372
Cg9g014450	2.25192	1.17116	0.00115767
Cg4g012250	2.25078	1.17042	0.010309
Cg1g016800	2.25068	1.17036	0.396411
Cg5g005950	2.24998	1.16992	0.00575516
CgUng012710	2.24972	1.16974	0.200958
Cg1g006400	2.24963	1.16969	0.0195143
Cg2g005950	2.24925	1.16944	0.0371224
Cg8g003470	2.24901	1.16929	7.43014e-05
Cg4g001000	2.24836	1.16887	0.248899
Cg4g011210	2.24771	1.16846	0.00506906
Cg4g017530	2.24704	1.16803	0.329014
Cg9g018640	2.24509	1.16677	0.000123
Cg1g005260	2.24215	1.16488	0.00774186
Cg3g024630	2.24213	1.16487	0.00151725
Cg5g005400	2.24137	1.16438	0.0578291
CgUng004850	2.23795	1.16218	0.000643338
Cg2g004330	2.23786	1.16212	0.390199
Cg3g005290	2.23691	1.16151	0.137992
Cg5g009620	2.23645	1.16121	0.000215434
Cg5g005910	2.23438	1.15988	0.000367112
Cg8g008270	2.23434	1.15985	0.0520607
Cg1g003040	2.23427	1.1598	0.510822
Cg9g011920	2.23279	1.15885	0.0037762
CgUng010400	2.23246	1.15864	0.25002
Cg4g018040	2.23131	1.15789	0.0356044
Cg2g033720	2.22983	1.15693	6.01727e-05
Cg9g016940	2.22971	1.15686	8.33068e-05
Cg1g026330	2.22939	1.15665	0.000257056
Cg9g016430	2.22909	1.15646	0.107909
Cg9g010680	2.22828	1.15593	0.0120045
Cg9g029380	2.22804	1.15578	0.000809794
Cg1g003610	2.22788	1.15567	0.000141041
Cg2g006380	2.22748	1.15541	0.0480445
Cg2g018710	2.22491	1.15375	0.423324
Cg6g008970	2.22476	1.15365	0.182158
Cg1g003120	2.22377	1.15301	0.239068
Cg5g022080	2.22365	1.15293	0.186116
Cg8g007400	2.22318	1.15262	0.200314
Cg8g000920	2.22249	1.15217	0.000113096
Cg6g018420	2.22175	1.1517	0.000155275
Cg9g008910	2.2205	1.15088	0.000188877
Cg8g007780	2.2203	1.15076	0.00139665
Cg8g020300	2.2175	1.14894	0.0503693
Cg2g033560	2.21736	1.14884	0.179296
Cg1g003360	2.21702	1.14862	0.000141537
Cg4g001150	2.2168	1.14848	0.0190012
Cg3g012080	2.21568	1.14775	0.0997321
Cg2g007440	2.2156	1.1477	0.134072
Cg1g006620	2.21478	1.14717	0.200941
Cg2g039570	2.21458	1.14703	0.00101351
Cg5g010110	2.21449	1.14698	0.00845562
Cg4g020070	2.21248	1.14567	0.266668
Cg9g012190	2.21231	1.14555	0.0111355
Cg4g009730	2.21107	1.14475	0.000148697
Cg4g001460	2.21069	1.14449	0.321165
Cg3g024680	2.20934	1.14361	0.000301638
Cg3g007570	2.20907	1.14344	0.00905095
Cg1g023770	2.20871	1.1432	0.000247692
Cg7g018550	2.20855	1.1431	7.60163e-05
Cg7g014760	2.20701	1.1421	0.000256697
Cg1g004270	2.20649	1.14176	0.425337
Cg2g028850	2.20646	1.14174	0.078785
Cg5g026000	2.20642	1.14171	0.0860587
Cg1g027270	2.20459	1.14051	0.160083
Cg2g045910	2.20456	1.14049	0.102165
Cg4g018930	2.20352	1.13981	0.322069
Cg1g016360	2.20331	1.13967	0.432302
Cg9g004520	2.20317	1.13958	0.000239077
Cg2g024770	2.20191	1.13876	0.000272561
Cg2g016740	2.20177	1.13867	0.112417
Cg8g018400	2.20145	1.13846	0.0233344
Cg3g005570	2.2013	1.13835	0.000179006
Cg6g011780	2.20118	1.13827	0.277696
Cg9g015300	2.20103	1.13818	0.802349
Cg1g028010	2.20103	1.13818	0.951776
Cg7g005880	2.20103	1.13818	0.951776
CgUng009880	2.20103	1.13818	0.951776
Cg9g026810	2.20055	1.13786	0.698631
Cg2g002730	2.2003	1.1377	0.803574
Cg4g012460	2.19953	1.13719	0.951373
Cg4g014810	2.19953	1.13719	0.951373
Cg4g020340	2.19953	1.13719	0.951373
Cg7g018150	2.19953	1.13719	0.951373
Cg3g009170	2.19508	1.13427	0.0180906
Cg2g030200	2.19471	1.13403	0.000530228
Cg9g000740	2.19364	1.13333	0.148856
Cg3g002630	2.18977	1.13078	0.00011219
Cg1g017420	2.18865	1.13004	0.000494647
Cg9g006720	2.18848	1.12993	0.194158
Cg5g008040	2.18796	1.12958	0.061616
Cg8g024390	2.18645	1.12859	0.932799
Cg4g024050	2.18347	1.12662	0.00355377
Cg3g009810	2.18209	1.12571	0.515694
Cg3g000820	2.18142	1.12527	0.516813
Cg7g013870	2.18097	1.12497	0.56011
Cg7g004860	2.18087	1.1249	0.423567
Cg5g009230	2.17938	1.12392	0.00014481
Cg5g031980	2.17672	1.12216	0.000224836
Cg8g019830	2.17411	1.12042	0.450987
Cg3g018260	2.17397	1.12033	0.624755
Cg5g012330	2.17378	1.12021	0.280348
Cg9g008590	2.17377	1.1202	0.00646682
CgUng014030	2.17352	1.12003	0.562107
Cg8g013530	2.17336	1.11993	0.625556
Cg9g016950	2.17242	1.1193	0.000296341
Cg5g039460	2.17228	1.11921	0.182447
Cg1g020840	2.17213	1.11911	0.327935
Cg2g017940	2.17187	1.11894	0.000625473
Cg6g009500	2.17171	1.11883	0.00209188
Cg9g022410	2.17126	1.11853	0.00028762
Cg6g013980	2.17023	1.11785	0.000177309
Cg2g031890	2.16976	1.11754	0.799244
Cg6g018430	2.16805	1.1164	0.00017808
Cg2g029280	2.16781	1.11624	0.000820556
Cg5g021790	2.16778	1.11622	0.123451
Cg2g022950	2.16704	1.11573	0.568382
Cg2g024230	2.16558	1.11475	0.135632
Cg2g015970	2.16495	1.11433	0.0984716
Cg3g004880	2.16475	1.1142	0.40516
Cg8g022060	2.16452	1.11405	0.377869
Cg4g024410	2.16432	1.11391	0.000174402
Cg3g001420	2.16383	1.11358	0.22988
Cg1g014530	2.16332	1.11325	0.000141584
Cg6g015640	2.16286	1.11294	0.00466223
Cg9g005300	2.16285	1.11294	0.389896
Cg7g014730	2.16244	1.11266	0.000283357
Cg7g018300	2.16231	1.11258	0.000200322
Cg6g008310	2.16229	1.11256	0.000356482
Cg9g017640	2.16223	1.11252	0.178088
Cg5g002200	2.16137	1.11194	0.000803901
Cg5g000590	2.16079	1.11156	0.0943613
Cg3g007300	2.16029	1.11122	0.430724
Cg7g016610	2.15857	1.11008	0.112202
CgUng015510	2.15772	1.1095	0.700712
Cg5g040810	2.15745	1.10933	0.000201969
Cg3g018370	2.15723	1.10918	0.221477
Cg6g013900	2.15687	1.10894	0.000217466
Cg2g006690	2.15612	1.10844	0.000183102
Cg5g015460	2.15547	1.108	0.000270866
Cg6g000010	2.15407	1.10706	0.430154
Cg9g021930	2.1519	1.10561	0.0050856
Cg5g034780	2.15169	1.10547	0.000653155
Cg2g045140	2.1513	1.10521	0.000970321
Cg4g019230	2.15043	1.10462	0.0863892
Cg4g017910	2.14977	1.10418	0.000182016
Cg1g021870	2.14969	1.10413	0.196529
Cg5g023060	2.14951	1.10401	0.0626966
Cg4g008270	2.14936	1.10391	0.000185909
Cg5g017550	2.14877	1.10351	0.000131299
Cg4g007200	2.14722	1.10247	0.000184128
Cg6g005320	2.14681	1.1022	0.000198817
Cg3g012020	2.14673	1.10214	0.000180737
Cg6g002060	2.14619	1.10178	0.00130522
Cg9g024590	2.14414	1.1004	0.155805
Cg7g002690	2.14362	1.10005	0.000265673
Cg5g028600	2.14246	1.09927	0.803192
Cg8g003740	2.14157	1.09867	0.0195653
Cg4g019010	2.14152	1.09864	0.000483416
Cg3g018010	2.1405	1.09795	0.393983
Cg4g013560	2.13899	1.09693	0.0002846
Cg6g014660	2.13841	1.09654	0.0330166
Cg2g019170	2.13836	1.0965	0.128833
Cg7g012190	2.13807	1.09631	0.00105071
Cg9g013570	2.13693	1.09554	0.567858
Cg7g015100	2.13691	1.09552	0.0136145
Cg6g006800	2.13647	1.09523	0.0278171
Cg3g006980	2.13647	1.09523	0.257752
Cg9g015230	2.13593	1.09486	0.000163658
Cg5g026140	2.13543	1.09452	0.0977342
Cg4g015640	2.13499	1.09423	0.000857486
Cg7g016670	2.13396	1.09353	0.000568795
Cg3g024270	2.13365	1.09332	0.000658116
Cg9g015520	2.13322	1.09303	0.799592
Cg5g042450	2.13297	1.09286	0.000966041
Cg5g032810	2.13274	1.09271	0.000518639
Cg3g026000	2.13265	1.09265	0.188702
Cg8g020480	2.13145	1.09184	0.046068
Cg5g010500	2.13072	1.09134	0.289396
Cg4g004530	2.12933	1.0904	0.169836
Cg1g015170	2.12897	1.09015	0.0328803
Cg2g022600	2.12723	1.08897	0.701248
Cg1g017580	2.12625	1.08831	0.000657463
Cg6g001100	2.12611	1.08821	0.00443886
Cg5g005680	2.12544	1.08776	0.000206795
Cg2g038320	2.12535	1.0877	0.000569369
Cg2g042610	2.12513	1.08755	0.0025366
Cg1g012040	2.1248	1.08733	0.00225388
Cg2g045220	2.12418	1.0869	0.00020787
Cg8g023200	2.1226	1.08583	0.000775457
Cg7g005390	2.12205	1.08546	0.264715
Cg1g008330	2.12201	1.08543	0.00140421
Cg9g025930	2.12185	1.08532	0.000345972
Cg4g002150	2.11974	1.08389	0.000218537
Cg7g005400	2.11872	1.0832	0.0255381
Cg2g013140	2.11863	1.08313	0.000924035
Cg2g023630	2.11765	1.08247	0.000181675
Cg2g040730	2.11759	1.08242	0.0439391
Cg3g022480	2.1163	1.08155	0.295923
Cg9g015220	2.116	1.08134	0.0400928
Cg5g016320	2.11474	1.08048	0.228211
CgUng012730	2.11446	1.08029	0.625656
CgUng003500	2.11347	1.07961	0.0163648
CgUng000600	2.11336	1.07954	0.00024707
Cg6g009730	2.11068	1.07771	0.162346
Cg5g042270	2.11039	1.07751	0.00296229
Cg7g007350	2.10975	1.07707	0.00423516
Cg5g008690	2.10858	1.07627	0.000774989
Cg5g018220	2.10837	1.07613	0.00268676
Cg4g021830	2.10767	1.07565	0.477425
Cg8g005950	2.10764	1.07563	0.0390359
Cg1g012200	2.10732	1.07541	0.603009
Cg5g042470	2.10712	1.07527	0.000936396
Cg3g024410	2.10691	1.07513	0.0225024
Cg1g017430	2.10642	1.07479	0.00254577
Cg5g044040	2.10594	1.07447	0.0845081
Cg2g003940	2.10582	1.07439	0.00355116
Cg1g005140	2.10506	1.07386	0.292952
Cg6g007110	2.10492	1.07377	0.0297684
Cg3g001720	2.10483	1.0737	0.00872249
Cg2g017650	2.10372	1.07294	0.00566678
Cg2g003700	2.10193	1.07171	0.0149399
Cg2g012840	2.10191	1.0717	0.0890414
Cg4g016750	2.10188	1.07168	0.0117743
Cg5g008910	2.10127	1.07126	0.0645552
Cg4g013690	2.10061	1.07081	0.0186451
Cg8g001280	2.09932	1.06992	0.000456736
Cg3g024480	2.09805	1.06905	0.331462
Cg8g013250	2.09711	1.0684	0.00030894
Cg4g023750	2.09612	1.06772	0.000244366
Cg3g016350	2.0954	1.06723	0.00153578
Cg2g003600	2.09448	1.06659	0.00121758
Cg3g005820	2.09417	1.06638	0.800526
Cg4g015790	2.09245	1.06519	0.631498
Cg9g020490	2.09223	1.06504	0.570352
Cg1g023300	2.0899	1.06343	0.624674
Cg8g018520	2.08888	1.06273	0.000787207
Cg8g004380	2.08884	1.0627	0.00148772
Cg5g009070	2.08738	1.06169	0.0148168
Cg4g004380	2.08722	1.06158	0.397947
Cg8g022720	2.08715	1.06153	0.0375584
Cg3g002180	2.0859	1.06067	0.0321825
Cg2g045490	2.08586	1.06065	0.0160921
Cg9g029110	2.0856	1.06046	0.000272031
Cg6g016530	2.08503	1.06007	0.305707
Cg1g008900	2.0846	1.05977	0.0145778
Cg4g008260	2.08414	1.05946	0.00182566
Cg8g011120	2.08394	1.05932	0.0742546
Cg2g018900	2.08389	1.05928	0.804047
Cg2g007710	2.08389	1.05928	0.9515
Cg2g030140	2.08389	1.05928	0.9515
Cg3g007320	2.08389	1.05928	0.9515
Cg3g014510	2.08389	1.05928	0.9515
Cg5g029370	2.08389	1.05928	0.9515
Cg6g006570	2.08389	1.05928	0.9515
Cg9g008930	2.08389	1.05928	0.9515
Cg2g044450	2.08374	1.05917	0.208974
Cg3g003860	2.0835	1.05901	0.046887
Cg5g027930	2.08321	1.05881	0.398819
Cg4g023010	2.08178	1.05782	0.00907076
Cg9g021990	2.08091	1.05721	0.377922
Cg2g031340	2.08088	1.05719	0.017001
Cg2g025080	2.08077	1.05712	0.376367
Cg6g017890	2.0807	1.05707	0.000414685
Cg2g045330	2.08045	1.05689	0.000240021
Cg2g002450	2.08006	1.05662	0.00734317
Cg4g005070	2.07998	1.05657	0.267358
Cg1g017570	2.07945	1.0562	0.0307415
Cg6g003840	2.07878	1.05573	0.625269
Cg9g013180	2.07858	1.0556	0.0989777
Cg6g001940	2.0782	1.05533	0.00276217
Cg5g028220	2.07746	1.05482	0.0451138
Cg7g012430	2.07719	1.05463	0.0105877
Cg2g006370	2.07665	1.05425	0.000628729
Cg2g017390	2.07625	1.05398	0.796981
Cg2g034060	2.07625	1.05398	0.796981
Cg7g019870	2.07592	1.05375	0.000447882
Cg6g005160	2.07517	1.05323	0.567341
Cg4g008870	2.07511	1.05319	0.00257719
Cg2g027760	2.07322	1.05187	0.275461
Cg6g010240	2.07319	1.05185	0.00134236
Cg9g007870	2.0726	1.05144	0.00062062
Cg7g014050	2.07112	1.05041	0.00443302
Cg5g001520	2.07043	1.04993	0.0025807
Cg9g011990	2.07029	1.04983	0.0131553
Cg4g000270	2.06767	1.048	0.00293281
Cg5g018960	2.06701	1.04754	0.000405114
Cg9g012030	2.06692	1.04748	0.0146573
Cg3g022340	2.06623	1.047	0.00983615
Cg9g006160	2.06574	1.04666	0.00744089
Cg7g013520	2.06501	1.04615	0.569531
Cg2g003130	2.0644	1.04572	0.383775
Cg1g023700	2.0628	1.0446	0.272321
Cg5g008630	2.06277	1.04458	0.504488
Cg5g025070	2.06175	1.04387	0.403011
Cg1g026720	2.06062	1.04308	0.203518
Cg2g013500	2.0602	1.04279	0.377962
CgUng021960	2.0601	1.04272	0.362887
Cg2g036170	2.05894	1.0419	0.000523217
Cg2g044400	2.0589	1.04187	0.0102391
Cg3g025270	2.05848	1.04158	0.000974976
CgUng005890	2.05792	1.04119	0.147992
Cg3g015870	2.05628	1.04004	0.00034104
Cg2g011090	2.05529	1.03934	0.00272828
Cg6g023500	2.05425	1.03861	0.000487047
Cg5g017680	2.05338	1.038	0.409096
Cg3g013340	2.05321	1.03788	0.799812
Cg1g014490	2.05315	1.03784	0.000434023
Cg4g001020	2.05314	1.03783	0.0509861
Cg3g015590	2.0519	1.03696	0.133553
Cg2g016790	2.05032	1.03585	0.00568569
CgUng003760	2.04989	1.03554	0.636224
Cg8g003690	2.04987	1.03553	0.0492204
Cg8g011450	2.04954	1.0353	0.413353
Cg6g019010	2.04873	1.03473	0.633435
Cg9g026170	2.04823	1.03438	0.000405543
Cg6g012640	2.04796	1.03419	0.521884
Cg7g007890	2.04793	1.03417	0.393481
Cg2g032610	2.04767	1.03398	0.797145
Cg6g013010	2.04672	1.03331	0.00610808
Cg5g032520	2.04545	1.03242	0.0119065
Cg4g010450	2.04454	1.03178	0.260879
Cg1g007470	2.04286	1.03059	0.0020098
Cg1g027220	2.04285	1.03059	0.00125788
Cg1g015690	2.0425	1.03033	0.0930097
Cg3g021630	2.04192	1.02993	0.00356388
Cg1g004310	2.04138	1.02955	0.090766
Cg2g013640	2.04137	1.02954	0.0602455
Cg3g005890	2.04008	1.02863	0.00173756
Cg5g044180	2.03964	1.02831	0.00321694
Cg7g013230	2.03947	1.0282	0.000462491
Cg9g012870	2.03837	1.02741	0.0737112
Cg1g028900	2.03787	1.02707	0.525739
Cg5g001630	2.03721	1.0266	0.000473246
Cg3g003760	2.03668	1.02622	0.159677
Cg7g022180	2.0361	1.02581	0.0283273
Cg3g014490	2.03462	1.02476	0.000783369
Cg2g022000	2.03455	1.02471	0.702567
CgUng002600	2.03396	1.02429	0.800244
Cg2g036260	2.03335	1.02386	0.626313
Cg2g022430	2.03315	1.02371	0.000696767
Cg9g008980	2.03299	1.0236	0.071249
Cg8g004900	2.03181	1.02277	0.000613734
Cg1g011210	2.03121	1.02234	0.932741
Cg2g014890	2.02994	1.02144	0.000773106
Cg3g016970	2.02949	1.02112	0.188866
Cg5g030560	2.02946	1.02109	0.062895
CgUng010630	2.02858	1.02047	0.706011
Cg2g000680	2.02746	1.01968	0.629642
Cg5g001530	2.02727	1.01954	0.167033
Cg1g007920	2.02708	1.0194	0.000585623
Cg2g043710	2.02689	1.01927	0.00184714
Cg6g009560	2.02671	1.01914	0.00268251
[truncated: 2,757 more rows]

## Sheet: TD vs DD
TABLE S8 | DEGs in the leaves from the two samples comparison (TD vs DD)
Gene ID	FC	log2FC	FDR
Cg2g002060	1033.33	10.0131	2.69e-05
Cg2g004600	688.975	9.42831	2.7e-29
Cg5g000400	602.334	9.23442	4.53e-08
Cg1g013630	532.364	9.05627	2.86e-74
Cg6g023510	386.555	8.59453	8.37e-93
Cg5g004590	343.34	8.42349	1.65e-58
Cg4g008120	313.941	8.29435	2.34e-54
Cg2g033330	313.881	8.29407	7.52e-05
Cg3g022780	307.75	8.26562	0.00100252
Cg4g001020	306.919	8.26171	1.34e-09
Cg2g023430	298.117	8.21973	7.1e-32
Cg5g003110	282.476	8.14198	1.61e-63
Cg7g008070	281.623	8.13762	8.28e-08
Cg5g035470	233.432	7.86686	1.13e-25
Cg2g001140	215.695	7.75285	2.17e-22
Cg2g028300	215.237	7.74978	1.1e-09
Cg4g006720	208.958	7.70707	0.00696526
Cg2g023360	204.037	7.67268	1.69e-17
Cg8g021370	188.111	7.55544	0.0036697
Cg4g014040	187.588	7.55142	1.3e-27
Cg6g025140	187.046	7.54725	1.62e-64
Cg7g005560	180.729	7.49769	1.52e-24
Cg6g012700	178.153	7.47697	0.0206591
Cg2g019360	176.042	7.45977	1.05e-43
Cg2g022150	171.819	7.42475	5.43e-69
Cg5g007930	167.66	7.3894	6.47e-27
Cg3g024480	162.219	7.3418	3.09e-57
Cg4g001000	161.177	7.33251	1.02e-58
Cg4g022020	159.547	7.31783	1.16e-28
Cg1g014190	158.464	7.30801	1.64e-09
Cg2g013050	154.626	7.27264	2.7e-05
Cg7g019530	143.268	7.16257	3.9e-13
Cg4g008110	139.951	7.12878	1.63e-59
Cg5g010730	134.772	7.07438	1.89e-09
Cg5g039870	132.855	7.05371	6.93e-34
Cg7g016040	129.365	7.01531	1.32e-53
Cg5g009660	126.958	6.98821	2.29e-161
Cg1g009130	125.407	6.97048	0.000570375
Cg3g002240	122.35	6.93487	0.00404335
Cg5g026360	119.941	6.90618	5.88e-12
Cg6g008170	113.654	6.8285	8.09e-09
Cg8g012600	112.038	6.80784	6.58e-13
Cg2g032240	110.716	6.79072	1.55e-13
Cg2g010320	106.246	6.73127	7.03e-05
Cg4g007690	102.223	6.67558	0.00613269
Cg8g003930	102.091	6.67372	2.05e-09
Cg1g013140	99.9967	6.64381	3.23e-12
Cg9g009190	93.7808	6.55122	0.000245486
Cg2g020320	92.3255	6.52866	2.95e-62
Cg1g004700	90.6286	6.50189	3.4e-25
Cg9g021860	90.1275	6.4939	2.68e-06
Cg2g030200	88.0389	6.46007	1.41e-96
Cg2g001840	87.8183	6.45645	7.74e-17
Cg9g005940	87.511	6.45139	4.89e-19
Cg3g000970	85.7021	6.42126	6.14e-10
Cg6g012200	84.5267	6.40133	1.22e-50
Cg8g001540	84.3607	6.3985	1.96e-66
Cg5g032690	83.1091	6.37694	2.5e-82
Cg1g009460	82.8606	6.37261	6.89e-10
Cg5g038510	81.4892	6.34854	0.00569557
Cg9g010390	81.0596	6.34091	1.17e-15
Cg2g002450	81.0407	6.34057	2.11e-24
Cg9g028280	78.9238	6.30239	2.15e-10
Cg9g022880	78.6224	6.29687	2.03e-70
Cg9g014450	78.4345	6.29342	7.68e-17
Cg1g020900	77.9032	6.28361	3.11e-22
Cg5g043760	77.5672	6.27737	0.0123349
Cg6g007340	77.4628	6.27543	4.71e-06
Cg3g000100	76.6841	6.26086	0.000329215
Cg1g014580	75.4335	6.23713	3.66e-08
Cg8g007780	74.1628	6.21262	4.27e-119
Cg5g028170	74.0368	6.21017	6.38e-41
Cg2g017090	73.6645	6.2029	2.57e-44
Cg7g015900	73.1471	6.19273	4.31e-22
Cg5g043100	72.3228	6.17638	0.0709263
Cg5g029920	70.5042	6.13964	2.04e-11
CgUng006030	70.1978	6.13335	4.37e-25
Cg2g037250	69.156	6.11178	0.00537063
Cg7g021080	67.4419	6.07557	3.54e-30
Cg9g016500	66.697	6.05955	7.3e-08
Cg1g020880	66.3777	6.05263	8.7e-13
Cg7g013230	65.8842	6.04186	1.18e-11
Cg3g004050	64.8849	6.01981	5.2e-05
Cg4g014290	64.6822	6.0153	2.03e-17
Cg4g017550	60.9053	5.92849	0.0103096
Cg9g025020	60.3213	5.9146	2.65e-08
Cg8g020100	60.0741	5.90867	0.0568968
Cg4g003990	59.9768	5.90633	0.00647721
Cg8g020280	59.4963	5.89473	5.17e-14
Cg2g043210	59.1946	5.88739	1.85e-11
Cg2g035550	58.8032	5.87782	2.46e-15
Cg8g013170	58.2027	5.86301	1.31e-18
Cg4g018280	57.8843	5.8551	2.89e-24
Cg8g019380	57.4667	5.84466	1.62e-10
Cg6g005390	57.3168	5.84088	1.22e-26
Cg7g019740	56.9034	5.83044	4.13e-21
Cg9g022210	56.8318	5.82863	0.0021666
Cg1g006030	56.6012	5.82276	0.0596093
Cg2g035520	56.1799	5.81198	3.67e-12
Cg6g018040	56.0082	5.80757	0.000351917
Cg5g021820	53.5548	5.74294	2.15e-17
Cg6g000120	53.4906	5.74121	2.7e-13
Cg5g034180	53.109	5.73089	3.79e-16
Cg3g018580	52.935	5.72615	1.32e-06
Cg3g010980	52.6608	5.71866	1.15e-29
Cg7g007440	52.5934	5.71681	0.000282572
Cg1g008470	52.5743	5.71629	8.16e-10
Cg2g022910	52.5118	5.71457	2.8e-06
Cg7g018030	52.3716	5.71071	7.76e-15
Cg1g006310	51.591	5.68905	0.00959008
Cg7g001070	51.3989	5.68367	6.62e-28
Cg9g027810	50.3858	5.65495	1.19e-55
Cg2g016720	50.3035	5.65259	6.94e-05
CgUng002360	49.6386	5.63339	0.00100189
Cg1g027670	49.6128	5.63264	5.2e-35
Cg1g010520	49.0982	5.6176	1.96e-38
Cg1g028560	48.7707	5.60794	0.185625
Cg5g026880	48.3064	5.59414	1.99e-10
Cg6g007020	47.7805	5.57835	0.0111342
Cg7g012670	47.7207	5.57654	9.29e-06
Cg2g003960	47.2	5.56071	4.7e-21
Cg8g018270	47.1495	5.55917	1.84e-07
CgUng003130	47.1345	5.55871	5.97e-13
Cg8g012040	46.0499	5.52513	0.0605374
Cg3g023440	45.8381	5.51847	5.27e-09
Cg2g016670	45.6881	5.51375	8.11e-09
Cg5g018780	45.0185	5.49245	1.96e-06
Cg2g030480	45.0085	5.49213	0.000246744
Cg9g008050	44.776	5.48465	9.75e-46
Cg5g029790	44.5415	5.47708	1.16e-15
CgUng003890	44.1384	5.46396	7.35e-12
Cg2g001980	44.1212	5.4634	2.99e-08
Cg6g024910	44.0481	5.46101	9.66e-24
Cg9g025200	43.8468	5.4544	2.47e-10
Cg2g044750	43.6397	5.44757	2.71e-42
Cg1g027620	43.5205	5.44362	3.59e-11
Cg9g005410	43.4683	5.44189	1.66e-11
Cg1g020620	42.8567	5.42145	6.68e-20
Cg7g008880	42.6566	5.4147	8.32e-31
Cg5g017600	42.6341	5.41394	4.37e-05
Cg5g020750	42.6334	5.41391	0.0478371
Cg1g005730	42.5309	5.41044	0.00653238
Cg2g045910	42.1125	5.39618	0.000198436
Cg3g022250	41.8992	5.38885	7.11e-52
Cg9g028810	41.8798	5.38818	2.84e-48
Cg9g009980	41.3398	5.36946	0.007984
Cg1g002600	40.8286	5.35151	8.34e-06
Cg6g023260	40.7047	5.34712	6.17e-06
Cg3g002350	40.5168	5.34045	2.49e-67
Cg9g005330	40.0183	5.32259	9.83e-10
Cg8g004770	39.8703	5.31724	6.78e-05
Cg2g030890	39.4087	5.30044	2.11e-40
Cg1g020830	39.239	5.29422	1.81e-53
Cg1g027610	39.1619	5.29138	0.000108692
Cg2g010720	39.1408	5.2906	0.0253491
CgUng021530	38.5928	5.27026	1.48e-05
Cg5g021790	38.5842	5.26994	2.93e-17
Cg9g022290	38.5713	5.26946	1.91e-95
Cg4g011200	38.0821	5.25104	7.43e-20
Cg1g029080	37.761	5.23883	3.09e-22
Cg2g026720	37.6383	5.23413	1.58e-08
Cg5g037690	37.5072	5.22909	2.59e-06
Cg3g002540	37.2064	5.21748	0.00128156
Cg5g008100	37.1787	5.2164	2.19e-14
Cg1g028570	37.1326	5.21461	2.21e-06
Cg9g025010	36.8905	5.20518	1.14e-16
Cg1g013080	36.8784	5.20471	6.59e-25
Cg3g018100	36.61	5.19417	5.51e-56
Cg2g040890	36.527	5.19089	0.000591092
Cg1g007100	36.3879	5.18539	1.76e-23
Cg3g022870	36.1654	5.17654	1.38e-15
Cg9g007350	36.0869	5.17341	0.000270959
Cg2g022120	35.991	5.16957	5.2e-35
Cg2g026730	35.9121	5.1664	4.63e-12
Cg9g006910	35.882	5.16519	7.95e-11
Cg5g022080	35.318	5.14233	1.12e-07
Cg3g001100	35.1924	5.13719	0.00169052
Cg6g019000	35.132	5.13471	1.05e-10
Cg9g026890	35.1114	5.13387	1.49e-14
Cg2g042600	34.8156	5.12166	2.64e-33
Cg6g011490	34.7934	5.12074	4.39e-07
Cg2g023370	34.781	5.12023	0.000309593
Cg4g019030	34.7304	5.11813	3.84e-59
Cg4g004390	34.5874	5.11217	6.08e-34
Cg1g019030	34.371	5.10312	3.25e-39
Cg2g021300	34.1047	5.0919	3.22e-45
Cg1g020750	34.0463	5.08943	9.43e-23
Cg4g018240	33.8304	5.08025	8.39e-30
Cg3g015690	33.8123	5.07948	1.04e-23
Cg1g013160	33.8122	5.07947	0.052855
CgUng005790	33.6966	5.07453	3.55e-56
Cg7g018930	33.6557	5.07278	1.23e-28
Cg4g017940	33.2567	5.05557	0.000887641
Cg9g025480	33.071	5.04749	1.84e-06
Cg4g013350	33.0425	5.04625	9.95e-06
Cg4g003920	32.9998	5.04438	0.00280387
Cg5g044890	32.6307	5.02816	2.27e-18
Cg1g015590	32.4879	5.02183	6.28e-82
Cg6g008950	32.4279	5.01916	3.96e-38
Cg5g030100	32.3622	5.01624	0.000622929
Cg1g012200	32.3584	5.01607	0.000736286
Cg5g032500	32.3534	5.01585	1.21e-07
Cg4g001030	32.1826	5.00821	0.0203489
Cg9g027210	32.1484	5.00668	1.82e-24
Cg6g003660	31.9882	4.99947	0.000637923
Cg8g014260	31.6434	4.98383	0.00853318
Cg4g018930	31.2862	4.96745	1.85e-30
Cg2g035540	31.2299	4.96486	2.47e-07
Cg7g004370	31.2286	4.9648	0.000534337
Cg9g027970	31.2104	4.96395	6.42e-80
Cg8g019320	31.1703	4.9621	1.18e-27
Cg5g009710	31.0804	4.95793	0.212656
Cg4g007620	31.0128	4.95479	0.00806339
Cg8g017500	30.682	4.93932	0.0226259
Cg8g013250	30.4864	4.93009	5.47e-10
Cg6g018380	30.3042	4.92145	9.39e-09
Cg8g013360	29.8783	4.90103	0.0012328
Cg1g015910	29.8415	4.89925	5.56e-43
Cg3g001850	29.6425	4.88959	0.00331137
Cg1g001120	29.6381	4.88938	0.00563757
Cg2g035480	29.3039	4.87302	6.59e-42
Cg6g002620	29.29	4.87234	0.0160059
Cg1g015720	29.2689	4.8713	2.15e-52
Cg2g034310	29.0355	4.85975	3.65e-10
Cg9g008980	28.9117	4.85358	0.000264846
Cg1g021700	28.8827	4.85214	0.00848214
Cg7g002510	28.8827	4.85213	8.9e-06
Cg5g039010	28.8293	4.84947	0.0864847
Cg9g004890	28.8209	4.84904	8.58e-67
Cg5g041250	28.7615	4.84607	0.00138134
Cg7g015130	28.734	4.84469	0.000867719
Cg5g026120	28.699	4.84293	0.0445186
Cg2g035500	28.6795	4.84195	4.61e-56
Cg8g022740	28.6583	4.84088	0.0458248
Cg6g020190	28.5514	4.83549	0.112641
Cg6g000610	28.366	4.82609	8.81e-21
Cg1g015170	28.3451	4.82503	0.0150369
Cg2g014170	28.3042	4.82294	6.66e-20
Cg2g038780	28.1676	4.81597	0.00195363
Cg5g022350	28.1149	4.81326	1.63e-13
Cg5g015390	28.113	4.81316	1.08e-16
Cg2g035470	28.0082	4.80778	2.2e-12
Cg7g023310	27.8969	4.80204	9.14e-08
Cg3g025010	27.8345	4.7988	1.91e-12
Cg1g000830	27.7894	4.79647	1.65e-23
Cg8g018470	27.7409	4.79394	4.47e-51
Cg5g039420	27.653	4.78936	6.02e-20
Cg9g000790	27.6518	4.7893	0.156396
Cg2g019040	27.5636	4.78469	3.29e-05
Cg9g009180	27.4019	4.7762	6.46e-06
Cg7g019880	27.3202	4.7719	5.66e-54
Cg1g010490	27.2481	4.76808	0.00832775
Cg9g014340	27.1783	4.76438	0.0251883
Cg2g017700	27.1524	4.76301	0.0126265
Cg7g013570	27.0558	4.75787	0.00222622
Cg7g002090	27.0395	4.75699	0.000190427
Cg3g013130	26.8575	4.74725	9.47e-32
Cg3g018370	26.7895	4.7436	8.88e-05
Cg5g034810	26.661	4.73666	0.00302143
Cg2g036930	26.6473	4.73592	2.1e-28
Cg3g000020	26.5131	4.72863	1.96e-19
Cg5g025090	26.2845	4.71614	4.97e-13
Cg4g016170	26.1501	4.70875	0.0114087
Cg8g005360	26.0908	4.70547	1.41e-05
Cg2g023200	25.9914	4.69996	7.97e-27
Cg2g001370	25.8965	4.69468	2.95e-109
Cg3g002190	25.794	4.68896	0.0162008
Cg5g020690	25.643	4.68049	9.56e-06
Cg1g020810	25.6232	4.67938	1.83e-54
Cg2g006580	25.6179	4.67908	2.4e-37
Cg2g002010	25.5542	4.67549	1.18e-16
Cg2g035490	25.4933	4.67205	7.68e-17
Cg9g006770	25.4782	4.67119	9.23e-110
Cg5g027020	25.4652	4.67046	7.05e-13
Cg6g001870	25.3785	4.66553	0.0610143
Cg7g004860	25.2834	4.66012	1.18e-27
Cg9g011140	25.1563	4.65285	7.59e-05
Cg9g029160	25.1389	4.65185	0.0122422
Cg5g004120	25.1179	4.65065	1.07e-33
Cg8g005540	25.0561	4.64709	0.0102563
Cg3g018010	24.904	4.63831	0.004145
Cg1g028320	24.8908	4.63754	2.1e-05
Cg1g015640	24.7247	4.62788	9.02e-12
Cg5g032280	24.7046	4.62671	1.48e-16
Cg1g002980	24.6637	4.62432	1.09e-10
Cg3g002160	24.6624	4.62424	0.0639919
Cg5g015220	24.5465	4.61745	0.0853844
Cg8g011360	24.3975	4.60866	1.62e-21
Cg7g015220	24.2215	4.59822	5.64e-13
Cg2g010030	24.2107	4.59757	0.00456582
Cg2g040860	24.2004	4.59696	0.00139334
Cg5g006690	24.1558	4.5943	7.24e-32
Cg2g002690	24.0995	4.59093	6.09e-06
Cg2g025890	24.0748	4.58945	8.37e-06
Cg9g028530	24.0348	4.58705	6.05e-13
Cg2g002080	24.0006	4.585	0.00158892
Cg2g035310	23.8966	4.57873	6.49e-11
Cg9g020330	23.8846	4.57801	7.83e-23
Cg9g015220	23.7825	4.57183	2.71e-89
Cg9g008180	23.6107	4.56137	0.0771548
Cg2g020050	23.6079	4.5612	1.63e-12
Cg9g021820	23.6017	4.56082	7.31e-22
Cg9g001800	23.5892	4.56005	0.08616
Cg1g022220	23.5632	4.55847	3.97e-08
Cg3g021190	23.4664	4.55252	2.95e-11
Cg8g020660	23.3793	4.54716	2.9e-15
Cg5g041680	23.2867	4.54143	5.58e-07
Cg1g001700	23.2543	4.53942	8.37e-68
Cg8g005280	23.1061	4.5302	6.45e-06
Cg5g028530	22.8724	4.51554	0.00541689
Cg1g027510	22.8348	4.51317	7.42e-19
Cg2g023640	22.8167	4.51202	0.0279123
Cg2g034390	22.7965	4.51074	7.37e-65
Cg8g004120	22.7905	4.51036	1.54e-11
Cg7g019730	22.7803	4.50971	5.81e-48
Cg2g042980	22.6974	4.50445	0.000721232
Cg6g012270	22.6424	4.50095	8.93e-23
Cg2g023720	22.5597	4.49568	4.24e-08
Cg9g012180	22.536	4.49416	0.0560529
Cg2g027760	22.5212	4.49321	1.47e-11
Cg6g008350	22.5188	4.49306	0.00707333
Cg8g006050	22.518	4.49301	0.0177491
Cg1g006530	22.5109	4.49255	3.78e-14
CgUng003900	22.3509	4.48226	3.02e-05
Cg2g002860	22.2351	4.47477	1.27e-20
Cg1g023400	22.1216	4.46738	0.00374454
Cg1g020100	21.8676	4.45072	1.24e-08
Cg9g002330	21.843	4.4491	1.15e-14
Cg8g006020	21.7113	4.44037	9.4e-20
Cg6g015850	21.6436	4.43587	5.65e-29
Cg4g008560	21.6314	4.43506	5.61e-09
Cg8g010780	21.5922	4.43244	1.56e-05
Cg7g009010	21.5023	4.42642	0.00904293
Cg1g015510	21.4333	4.42178	1.91e-09
Cg5g033430	21.4049	4.41987	2.74e-21
Cg2g038860	21.2914	4.4122	0.000165065
Cg9g007890	21.2765	4.41119	2.31e-29
Cg9g007300	21.2755	4.41112	0.00210616
Cg1g015520	21.2745	4.41106	7.8e-29
Cg2g006520	21.2436	4.40896	5.26e-06
Cg2g023030	21.2261	4.40777	5.01e-07
Cg2g000580	21.1582	4.40315	1.79e-08
Cg8g001720	21.1112	4.39994	8.96e-64
Cg7g008490	21.0536	4.396	1.41e-06
Cg9g001960	20.9545	4.38919	0.00017739
Cg8g018410	20.9393	4.38814	3.61e-58
Cg9g025330	20.9318	4.38763	2.49e-06
Cg9g021810	20.9241	4.38709	1.36e-76
Cg1g025760	20.902	4.38557	1.79e-20
Cg4g015640	20.8631	4.38288	1.88e-44
Cg8g012970	20.8466	4.38174	2.31e-26
Cg7g000140	20.7468	4.37482	0.00162053
Cg4g005590	20.738	4.3742	9.37e-22
Cg9g025440	20.7203	4.37297	0.000162651
Cg2g001970	20.6401	4.36738	5.78e-05
Cg2g006850	20.6229	4.36617	9.54e-11
Cg2g025000	20.5472	4.36087	1.75e-16
CgUng005770	20.4898	4.35683	5.07e-16
Cg8g012710	20.4568	4.35451	2.07e-06
Cg2g004780	20.3982	4.35037	0.105856
Cg2g016790	20.3428	4.34644	4.17e-13
Cg6g020610	20.3144	4.34443	0.036391
Cg1g005520	20.3015	4.34351	0.0118
Cg6g025780	20.2275	4.33825	1.1e-111
Cg2g001220	20.1903	4.33559	0.00182169
Cg1g015570	20.1617	4.33355	1.4e-75
Cg7g010270	20.1412	4.33208	0.223081
Cg9g016030	20.1012	4.32921	5.23e-13
Cg4g003000	20.0817	4.32781	0.0139261
Cg3g021360	20.0636	4.32651	3.17e-43
Cg6g004680	20.0019	4.32206	1.21e-35
Cg4g008700	19.9756	4.32017	0.000245611
Cg7g008500	19.893	4.31419	0.0429381
Cg8g005950	19.885	4.31361	8.41e-18
Cg7g010100	19.8295	4.30958	1.41e-07
Cg2g013480	19.7845	4.3063	9.61e-22
Cg1g003720	19.777	4.30575	1.07e-22
Cg8g018460	19.711	4.30093	9.24e-16
Cg9g007040	19.6692	4.29787	0.000351458
Cg5g026300	19.6606	4.29724	1.14e-22
Cg2g002770	19.5873	4.29184	1.4e-06
Cg8g012640	19.5582	4.2897	1.17e-10
Cg6g019310	19.5172	4.28667	3.47e-48
Cg4g007760	19.4774	4.28373	5.07e-14
Cg3g008470	19.4555	4.2821	6.75e-23
Cg7g004190	19.3595	4.27497	3.27e-31
Cg1g015670	19.3278	4.2726	2.71e-15
Cg2g043150	19.3208	4.27209	1.92e-47
Cg5g013180	19.2826	4.26923	1.17e-05
Cg5g026660	19.2454	4.26644	1.98e-16
Cg1g013450	19.2271	4.26507	2.71e-16
Cg6g009670	19.2212	4.26462	0.04545
Cg4g018790	19.2048	4.2634	2.25e-32
Cg8g001210	19.1566	4.25977	1.89e-18
Cg6g018670	19.1447	4.25887	3.03e-41
Cg3g024730	19.1078	4.25609	1.85e-34
Cg2g020090	19.0605	4.25252	6.33e-85
Cg2g033370	18.979	4.24633	4.76e-07
Cg8g004400	18.9682	4.24551	0.00130096
Cg1g021470	18.9291	4.24253	6.48e-09
Cg6g004230	18.9218	4.24198	0.0178239
Cg1g026720	18.8613	4.23736	4.45e-09
Cg7g006090	18.8359	4.23541	4.25e-08
Cg1g013720	18.7763	4.23084	0.0537213
Cg1g015530	18.7488	4.22872	1.22e-58
Cg1g027390	18.7478	4.22865	4.4e-12
Cg2g020780	18.7286	4.22717	0.00688058
Cg5g034080	18.7226	4.22671	7.99e-05
Cg9g018300	18.5247	4.21138	2.71e-06
CgUng004910	18.496	4.20914	4.85e-102
Cg8g011510	18.4721	4.20727	9.63e-05
Cg2g017650	18.4561	4.20602	7.67e-26
Cg4g023010	18.4362	4.20447	6.4e-09
Cg3g002410	18.3795	4.20003	1.57e-16
Cg1g015690	18.3741	4.19961	2.7e-18
Cg2g024400	18.3374	4.19671	5.83e-07
Cg8g017790	18.328	4.19598	0.0237463
Cg4g007300	18.167	4.18325	0.000472102
Cg9g010570	18.1623	4.18287	0.000612032
Cg2g034600	18.1014	4.17803	0.0224671
Cg6g015430	18.1014	4.17803	0.0224671
Cg2g016860	18.0969	4.17767	0.000526361
Cg5g010830	18.0632	4.17498	1.12e-60
Cg6g001540	18.0326	4.17253	9.88e-09
Cg8g020300	18.0242	4.17186	0.000217969
Cg9g028820	18.0192	4.17146	0.0748427
Cg2g003070	18.0027	4.17014	4.78e-70
Cg7g004970	17.9349	4.1647	0.000473169
Cg2g024410	17.8374	4.15683	6.74e-05
Cg4g021230	17.815	4.15502	4.17e-17
Cg5g007270	17.771	4.15145	0.00132097
Cg2g022690	17.6787	4.14394	5.44e-08
Cg7g014740	17.6574	4.1422	7.13e-13
Cg3g017520	17.6013	4.13761	0.259548
Cg2g038890	17.5131	4.13036	3.16e-15
Cg1g003040	17.3655	4.11815	0.0102504
Cg9g012870	17.3364	4.11573	5.27e-28
Cg5g016200	17.3332	4.11546	1.57e-18
Cg5g001400	17.2914	4.11198	6.38e-19
Cg8g009400	17.2548	4.10892	0.0693684
Cg3g016510	17.2356	4.10732	9.25e-10
Cg8g009880	17.2085	4.10505	5.09e-07
Cg4g018230	17.0306	4.09006	2.17e-06
Cg3g006450	17.0183	4.08901	5.69e-06
Cg3g000310	17.0072	4.08807	0.000450015
Cg2g045880	16.9688	4.08481	0.131044
Cg1g026050	16.9497	4.08319	0.0746535
Cg2g031960	16.9152	4.08025	0.0827989
Cg5g024340	16.8448	4.07423	0.000115049
Cg5g039350	16.801	4.07048	6.31e-05
Cg5g043660	16.7943	4.0699	3.48e-08
Cg4g005210	16.7354	4.06483	8.36e-17
Cg3g005190	16.7294	4.06432	7.06e-15
Cg5g032660	16.7008	4.06185	7.25e-05
Cg2g017640	16.6776	4.05984	1.03e-07
Cg2g028800	16.5917	4.05239	1.73e-84
Cg6g014720	16.5873	4.052	6.25e-61
Cg3g010240	16.5836	4.05168	4.06e-13
Cg1g004720	16.571	4.05059	9.67e-16
Cg4g006780	16.5517	4.04891	2.03e-06
Cg9g001900	16.5122	4.04546	2.65e-14
Cg1g018290	16.4977	4.04419	0.0343074
Cg9g028440	16.4554	4.04049	7.92e-05
Cg9g014600	16.452	4.04019	1.75e-16
Cg8g002980	16.3772	4.03362	1.58e-06
Cg9g009990	16.3582	4.03194	0.0849914
Cg1g006080	16.3512	4.03133	0.134691
Cg6g009250	16.2988	4.0267	0.0396989
Cg3g008090	16.2574	4.02303	0.115607
Cg5g031000	16.2159	4.01933	5.31e-25
Cg1g026060	16.1859	4.01667	0.00358803
Cg3g009570	16.1037	4.00932	0.000114888
Cg5g006040	16.1032	4.00928	5.1e-12
Cg3g016080	16.0761	4.00684	1.54e-08
Cg8g023300	16.0002	4.00001	0.158528
Cg4g018170	15.9883	3.99895	7.02e-13
Cg5g016880	15.9289	3.99357	0.00111247
Cg9g007520	15.9236	3.99309	7.41e-28
Cg2g000220	15.907	3.99159	0.0073008
Cg2g039410	15.842	3.98568	5.46e-15
Cg3g016520	15.8361	3.98514	7.99e-15
Cg2g033320	15.8123	3.98298	2.62e-13
CgUng000390	15.8067	3.98247	2.94e-05
Cg9g015710	15.796	3.98149	4.88e-30
Cg5g016430	15.7791	3.97995	3.68e-44
Cg9g006160	15.743	3.97664	1.41e-79
Cg2g002110	15.6981	3.97252	0.0896237
Cg9g010580	15.6893	3.97171	7.44e-09
Cg9g026750	15.6725	3.97017	1.36e-53
Cg2g016650	15.6376	3.96695	3.84e-05
Cg8g013600	15.5905	3.96259	0.0160215
Cg7g016930	15.5717	3.96086	2.8e-29
Cg5g025460	15.5557	3.95937	1.52e-16
Cg6g024840	15.4832	3.95263	1.53e-47
Cg2g002780	15.4785	3.95219	2.55e-11
Cg6g012300	15.4707	3.95147	0.00010124
Cg7g013830	15.4685	3.95126	9.94e-11
Cg2g016740	15.4642	3.95086	0.000352317
Cg2g039230	15.457	3.95019	8.54e-44
Cg8g002360	15.4535	3.94986	4.17e-05
Cg5g041880	15.4532	3.94984	0.0436875
Cg8g004440	15.4297	3.94764	1.41e-10
Cg1g016740	15.4251	3.94721	1.66e-15
Cg5g016950	15.3667	3.94174	9.66e-20
Cg3g022880	15.3612	3.94122	3.13e-18
Cg4g018700	15.3435	3.93956	6.39e-13
Cg2g025550	15.3043	3.93587	2.59e-09
Cg9g025220	15.2577	3.93146	0.0435815
Cg9g026050	15.2353	3.92934	0.00546922
Cg5g006050	15.2339	3.92922	1.52e-81
Cg7g013190	15.2154	3.92746	2.31e-19
Cg4g010340	15.2147	3.9274	5.01e-24
Cg4g022980	15.0903	3.91554	1.64e-09
Cg2g030800	15.0889	3.91542	3.18e-40
Cg7g004550	15.0408	3.91081	3.54e-30
Cg5g009070	15.0015	3.90703	6.43e-11
Cg2g002460	14.9735	3.90434	4.19e-12
Cg1g029540	14.9701	3.90401	1.66e-12
Cg8g018440	14.9534	3.9024	1.89e-05
Cg8g007650	14.9401	3.90111	6.93e-05
Cg6g015140	14.935	3.90063	5.65e-08
Cg9g023700	14.9238	3.89955	9.39e-05
Cg2g043300	14.9205	3.89923	0.0164485
Cg4g004530	14.8466	3.89207	3.85e-16
Cg4g009460	14.8362	3.89105	1.15e-67
Cg7g002360	14.795	3.88703	0.000987401
Cg7g007130	14.7909	3.88664	2.41e-20
Cg2g016150	14.7527	3.88291	0.0103641
Cg8g003410	14.7193	3.87964	4.47e-24
Cg2g043460	14.64	3.87185	0.110952
Cg5g009040	14.6089	3.86878	1.37e-25
Cg2g013120	14.6032	3.86821	0.0272233
Cg2g003110	14.5997	3.86786	1.8e-20
Cg6g006550	14.5924	3.86715	1.96e-47
Cg9g025230	14.5728	3.86521	2.73e-06
Cg5g011690	14.4839	3.85638	0.00248744
Cg9g005320	14.4759	3.85558	0.0556272
Cg8g009770	14.4732	3.85531	0.00461981
Cg3g022430	14.4334	3.85134	2.65e-91
Cg5g006080	14.4087	3.84887	0.055542
Cg5g007780	14.3879	3.84679	7.48e-08
Cg4g001250	14.3614	3.84412	0.113451
Cg1g021740	14.3137	3.83933	2.13e-30
Cg2g015230	14.2932	3.83726	2.43e-09
Cg9g027880	14.2815	3.83607	1.67e-27
Cg5g043830	14.2763	3.83555	0.000364377
Cg1g013440	14.272	3.83511	1.23e-10
Cg4g013370	14.2492	3.8328	2.94e-29
Cg3g021230	14.2421	3.83209	0.130443
Cg5g034050	14.2408	3.83196	0.00010233
Cg8g011440	14.2247	3.83033	6.52e-08
Cg1g003960	14.2006	3.82788	3.71e-10
Cg2g030270	14.1698	3.82475	0.0134643
Cg3g004640	14.1671	3.82447	0.0654871
Cg2g034590	14.1232	3.81999	1.68e-14
Cg4g023260	14.0723	3.81478	2.28e-06
Cg8g024450	14.0622	3.81375	2.93e-06
Cg2g000110	14.06	3.81353	2.68e-08
Cg2g043600	14.055	3.81301	0.0155626
Cg1g010480	14.0084	3.80822	1.74e-38
Cg1g005850	13.9986	3.80721	0.132845
Cg9g002510	13.9472	3.8019	3.08e-16
Cg2g035420	13.947	3.80188	6.01e-16
Cg9g004420	13.9336	3.8005	6.83e-06
Cg2g042670	13.9274	3.79985	9.73e-46
Cg8g020540	13.9181	3.79889	0.000801831
Cg8g004380	13.9	3.79701	1.15e-46
Cg5g022000	13.8957	3.79657	7.63e-07
Cg7g008140	13.8793	3.79487	0.213446
Cg9g010980	13.8617	3.79303	3.34e-11
Cg6g001580	13.8401	3.79078	0.000213676
Cg5g005960	13.8358	3.79033	6.35e-53
Cg9g026210	13.8019	3.7868	7.02e-13
Cg9g012620	13.7702	3.78348	0.0676101
Cg4g003910	13.7631	3.78273	1.85e-56
CgUng004960	13.7454	3.78087	0.000167293
Cg2g040770	13.7225	3.77847	8.95e-12
Cg8g005480	13.7179	3.77799	2.71e-10
Cg6g023290	13.7069	3.77683	4.33e-05
Cg4g014360	13.6941	3.77549	1.76e-09
CgUng014910	13.6817	3.77418	0.00178184
Cg6g024200	13.6389	3.76966	0.000196842
Cg2g026860	13.6298	3.76869	1.58e-45
Cg2g002910	13.6051	3.76607	4.82e-28
Cg2g021790	13.563	3.7616	2.58e-23
Cg7g020270	13.537	3.75884	1.87e-08
Cg2g000230	13.5299	3.75808	0.0692901
Cg9g029460	13.5074	3.75568	1.82e-11
Cg5g020710	13.4886	3.75367	0.00621637
Cg9g023770	13.4346	3.74788	6.73e-24
Cg2g037280	13.4316	3.74756	0.000994555
Cg3g023980	13.3977	3.74392	3.06e-12
Cg6g005980	13.3701	3.74094	2.44e-08
Cg1g021180	13.3293	3.73653	1.11e-47
Cg6g006440	13.2703	3.73013	0.000755289
Cg6g005400	13.2699	3.73009	5.39e-15
Cg2g041560	13.2377	3.72658	0.0127129
Cg6g005720	13.2166	3.72428	0.000536106
Cg4g009530	13.1755	3.71979	4.82e-17
Cg5g000220	13.1493	3.71691	2.3e-15
Cg4g005000	13.1441	3.71635	2.17e-72
Cg5g016890	13.1202	3.71372	0.00634878
Cg1g006260	13.0975	3.71122	4.16e-17
Cg8g000890	13.0882	3.7102	1.41e-15
Cg5g017830	13.0643	3.70756	1.84e-52
Cg5g026000	13.0493	3.7059	9.41e-08
Cg6g003160	13.0239	3.70309	1.32e-08
Cg4g024400	13.0234	3.70304	0.00690729
Cg6g014890	13.0218	3.70285	3.11e-07
Cg4g024130	12.9544	3.69537	1.85e-05
Cg2g026560	12.9418	3.69396	0.00376383
Cg6g017330	12.9417	3.69396	1.05e-16
Cg6g018800	12.9054	3.6899	0.164498
Cg6g015640	12.8775	3.68678	5.57e-13
Cg9g004400	12.8568	3.68445	1.77e-09
Cg5g043600	12.8479	3.68346	9.38e-31
Cg4g011730	12.8351	3.68202	2.28e-17
Cg8g003190	12.8351	3.68202	0.000226267
Cg7g023020	12.8161	3.67989	3.62e-09
Cg5g033450	12.8146	3.67972	2.3e-09
Cg3g016670	12.8101	3.67921	5.06e-14
Cg4g014280	12.7803	3.67585	4.86e-07
Cg6g001170	12.7539	3.67286	6.13e-06
Cg1g013460	12.7388	3.67116	0.00939815
Cg2g005610	12.7049	3.66731	8.65e-19
Cg6g005100	12.6791	3.66438	0.086075
Cg6g001420	12.6605	3.66226	0.0862363
Cg2g007960	12.6351	3.65936	0.0182454
Cg2g028410	12.6099	3.65649	0.000148831
Cg5g022770	12.5996	3.6553	1.72e-15
CgUng009580	12.5325	3.64761	0.00861875
Cg1g025840	12.5318	3.64753	0.00336257
Cg7g023980	12.5236	3.64658	0.0880695
Cg1g014270	12.4889	3.64257	9.51e-27
Cg1g013640	12.4869	3.64234	2.6e-17
Cg5g008040	12.4744	3.64089	0.0970698
Cg5g035660	12.4668	3.64002	0.087939
Cg2g002000	12.449	3.63796	0.10207
Cg8g005050	12.4341	3.63623	0.0187343
Cg1g004370	12.4282	3.63555	1.12e-13
Cg1g029560	12.4184	3.63441	0.170509
Cg9g015840	12.3996	3.63222	6.27e-10
Cg1g020540	12.395	3.63169	0.170808
Cg1g015540	12.3895	3.63105	2.03e-43
Cg6g023390	12.3763	3.62951	1.85e-10
Cg2g013490	12.3731	3.62914	2.75e-08
Cg1g012560	12.349	3.62632	3.87e-06
Cg9g012250	12.3452	3.62588	0.000468566
Cg3g000180	12.2954	3.62004	2.19e-07
Cg6g017300	12.2872	3.61908	8.58e-26
Cg3g017690	12.2783	3.61804	3.83e-27
Cg1g013600	12.2761	3.61778	3.98e-25
Cg5g035500	12.271	3.61718	7.21e-24
Cg2g005370	12.2401	3.61355	0.000396451
Cg4g010790	12.2246	3.61171	0.0117677
Cg7g009750	12.2098	3.60997	4.89e-25
Cg5g026250	12.1963	3.60837	5.04e-11
Cg4g008530	12.166	3.60479	0.000316923
Cg5g020680	12.1378	3.60143	2.42e-05
Cg4g017600	12.1328	3.60084	6.22e-58
Cg9g001540	12.0774	3.59423	0.0218864
Cg6g018260	12.0623	3.59244	0.0122097
Cg7g022330	12.0491	3.59085	5.79e-13
Cg3g002390	12.0445	3.5903	9.77e-25
Cg2g033120	12.0295	3.58851	0.105407
Cg3g011820	12.0081	3.58594	8.33e-13
Cg3g015390	12.0011	3.5851	2.82e-22
Cg8g005960	11.966	3.58087	0.105353
Cg3g004090	11.9198	3.57528	0.205376
Cg1g028930	11.9174	3.575	5.69e-06
Cg2g021210	11.9056	3.57357	5.2e-14
Cg2g023790	11.8988	3.57274	1.92e-05
Cg9g007960	11.8356	3.56507	0.202939
Cg8g013540	11.8329	3.56474	0.0125871
Cg4g014530	11.813	3.5623	1e-16
Cg1g007470	11.8041	3.56122	2.3e-23
CgUng000240	11.7958	3.56021	3.94e-35
Cg4g007040	11.7948	3.56007	0.000523814
Cg5g010740	11.7734	3.55746	5.7e-18
Cg1g028360	11.7633	3.55622	0.00319093
Cg4g012830	11.7387	3.5532	9.5e-15
CgUng005390	11.7301	3.55214	5.17e-07
Cg5g005160	11.7159	3.5504	9.81e-70
Cg3g000240	11.702	3.54868	1.52e-28
Cg1g020710	11.6751	3.54536	5.06e-48
Cg1g014390	11.6542	3.54277	1.45e-09
Cg3g025680	11.6525	3.54257	3.06e-10
Cg5g012260	11.6335	3.54021	1.64e-26
Cg4g015650	11.6329	3.54013	7.64e-56
Cg3g021430	11.583	3.53393	0.000889329
Cg6g006850	11.5703	3.53235	1.62e-09
Cg5g027260	11.5694	3.53224	2.56e-11
Cg7g020740	11.5656	3.53177	5.63e-08
Cg1g010620	11.5509	3.52994	1.54e-10
Cg1g027650	11.5084	3.52461	9.93e-25
Cg4g009520	11.4871	3.52195	1.52e-51
Cg2g002070	11.4783	3.52084	0.00505463
Cg1g003450	11.4677	3.5195	1.49e-13
Cg7g009200	11.4641	3.51905	6.21e-41
Cg2g025410	11.4495	3.51721	4.56e-10
Cg2g016060	11.4428	3.51636	1.6e-09
Cg1g005900	11.4246	3.51407	0.000235484
Cg9g010780	11.4097	3.51219	0.0155626
Cg7g003750	11.407	3.51185	6e-08
Cg9g014380	11.378	3.50818	3.36e-24
Cg4g007980	11.3748	3.50777	5.38e-22
Cg8g022080	11.3721	3.50743	0.209685
Cg3g022390	11.3676	3.50685	5.98e-11
Cg8g011460	11.3622	3.50617	1.92e-24
Cg3g012830	11.3556	3.50533	3.13e-36
Cg7g005510	11.3542	3.50516	2.19e-25
Cg3g001460	11.3502	3.50465	2.01e-10
Cg7g010720	11.3487	3.50445	0.210037
CgUng005220	11.3487	3.50445	0.210037
Cg1g008060	11.3435	3.50379	4.67e-08
Cg1g025480	11.3067	3.49911	0.113443
Cg9g008220	11.3029	3.49862	3.12e-24
Cg8g011710	11.2981	3.49801	2.68e-18
Cg5g012600	11.2784	3.49548	0.00186123
Cg4g001900	11.2698	3.49439	5.7e-05
Cg4g020420	11.2692	3.49432	4e-21
Cg2g016230	11.2634	3.49356	0.0574984
Cg2g003100	11.2523	3.49215	5.64e-27
Cg6g003640	11.25	3.49185	0.0161372
Cg2g039610	11.2387	3.4904	0.00306744
Cg8g011550	11.2005	3.48549	0.00316944
Cg2g030250	11.1465	3.47852	1.43e-47
Cg4g018490	11.1305	3.47645	2.29e-23
Cg8g005690	11.1089	3.47364	1.65e-10
Cg2g019150	11.1049	3.47312	1.66e-17
Cg7g009160	11.0541	3.46652	7.44e-06
CgUng003780	11.0539	3.46649	1.58e-17
Cg9g007070	11.0412	3.46483	0.00167896
Cg6g009430	10.9982	3.45919	7.07e-23
Cg7g015630	10.9832	3.45722	3.36e-12
Cg3g017130	10.9664	3.45501	9.47e-09
Cg1g019880	10.966	3.45497	1.06e-17
Cg1g012280	10.9637	3.45466	5.21e-31
Cg3g001700	10.9602	3.45421	4.35e-08
Cg6g002350	10.959	3.45404	0.0811031
Cg4g009640	10.9406	3.45162	8.02e-83
Cg6g016680	10.9244	3.44949	4.54e-62
Cg5g000230	10.917	3.44851	6.58e-33
Cg3g000350	10.8669	3.44187	3.29e-08
Cg9g028940	10.8617	3.44118	0.217603
Cg9g023540	10.8307	3.43705	1.17e-05
Cg6g019450	10.7925	3.43196	0.000339805
Cg7g017320	10.7651	3.42829	0.134938
Cg5g002560	10.749	3.42614	7.41e-34
Cg9g006210	10.747	3.42586	3.37e-07
Cg2g032470	10.731	3.42372	4.8e-10
Cg5g043940	10.7307	3.42367	0.250412
Cg4g013410	10.7073	3.42052	0.2508
Cg2g036310	10.7037	3.42004	0.00186268
Cg1g025740	10.6896	3.41814	1.26e-06
Cg2g035510	10.6833	3.41729	7.82e-28
Cg1g004310	10.6824	3.41716	0.0156081
Cg8g005700	10.6778	3.41654	0.0267156
Cg8g023290	10.6718	3.41573	8.26e-23
Cg9g011600	10.6555	3.41353	1.7e-07
Cg1g012950	10.6472	3.4124	0.0365581
Cg5g026180	10.6217	3.40895	8.79e-06
Cg5g039440	10.6079	3.40707	2.79e-07
Cg8g011820	10.5919	3.40489	8.08e-05
Cg3g020970	10.5888	3.40446	0.00080596
Cg2g001930	10.5717	3.40213	8.16e-23
Cg7g013400	10.549	3.39904	2.11e-52
Cg6g011220	10.5472	3.39879	0.0234851
Cg1g010300	10.5329	3.39683	0.000649208
Cg5g013490	10.5224	3.39539	0.253907
Cg5g020770	10.5178	3.39477	0.0421157
Cg1g000820	10.5067	3.39324	2.53e-35
Cg6g023710	10.5057	3.3931	2.53e-24
Cg4g008800	10.5024	3.39265	5.43e-08
Cg7g012490	10.5023	3.39263	3.07e-45
Cg2g001850	10.5008	3.39243	9.94e-32
Cg2g022920	10.4872	3.39056	0.0668309
Cg9g012400	10.4872	3.39056	0.254506
Cg7g001130	10.4828	3.38995	1.36e-17
Cg1g005110	10.4761	3.38903	2.85e-39
Cg1g016470	10.4463	3.38492	2.93e-07
Cg1g010140	10.4434	3.38452	0.000817483
Cg8g017860	10.4411	3.3842	0.0221016
Cg2g030210	10.4373	3.38368	0.00723223
Cg5g033420	10.4284	3.38244	0.0241979
Cg7g000370	10.4264	3.38217	1.31e-10
Cg5g028200	10.4253	3.38201	4.7e-17
Cg4g021300	10.3663	3.37383	7.4e-42
Cg2g001380	10.3661	3.3738	4.36e-09
Cg9g010630	10.3336	3.36927	2.77e-06
Cg9g008160	10.3267	3.36831	6.79e-05
Cg4g009600	10.3015	3.36479	3.34e-67
Cg6g010080	10.2948	3.36384	1.54e-18
Cg2g033970	10.2908	3.36328	1.5e-14
Cg6g002570	10.2789	3.36162	0.0687038
Cg6g015270	10.2736	3.36087	0.161333
Cg5g039220	10.2491	3.35742	0.0691005
Cg5g024040	10.2459	3.35697	2.46e-23
Cg8g004360	10.2104	3.35196	3.86e-61
Cg7g006690	10.2085	3.3517	0.000194597
Cg4g008260	10.1966	3.35001	3.45e-20
Cg5g005330	10.1838	3.3482	8.3e-34
Cg5g018050	10.178	3.34739	3.33e-14
CgUng009560	10.1522	3.34372	0.00060112
Cg2g041050	10.1496	3.34336	1.53e-41
Cg1g021540	10.1492	3.34329	5.77e-40
Cg5g016920	10.1206	3.33922	5.48e-05
Cg9g003700	10.1135	3.33822	0.000459594
Cg3g020980	10.1121	3.33802	0.0018673
Cg2g033550	10.094	3.33542	3.1e-06
CgUng004320	10.0706	3.33208	0.339687
Cg9g010660	10.02	3.32481	0.0101667
Cg1g014530	10.0156	3.32418	2.39e-12
Cg2g004940	10.0096	3.32331	0.0293567
Cg6g018240	9.9765	3.31853	4.2e-34
Cg2g003270	9.95713	3.31573	0.205208
Cg6g017060	9.95301	3.31513	4.2e-12
Cg4g008420	9.94374	3.31379	7.66e-13
Cg7g024030	9.93442	3.31244	0.00171016
Cg9g004790	9.93067	3.31189	0.000259753
Cg3g002670	9.92382	3.3109	1.86e-66
Cg9g003170	9.90964	3.30883	0.0297345
Cg8g011660	9.89995	3.30742	5.28e-20
Cg5g016940	9.89656	3.30693	2.83e-06
Cg8g002380	9.88939	3.30588	5.05e-09
Cg8g001970	9.88934	3.30587	0.00125267
Cg5g016500	9.86617	3.30249	0.0106427
Cg1g014960	9.83933	3.29856	0.0470716
Cg2g022680	9.83305	3.29764	7.69e-28
Cg7g002370	9.8317	3.29744	2.08e-21
Cg3g012890	9.82445	3.29638	0.000514166
Cg2g001400	9.82313	3.29618	1.12e-30
Cg9g004430	9.81939	3.29563	1.81e-14
Cg4g009450	9.81847	3.2955	1.93e-29
Cg5g018070	9.81819	3.29546	2.19e-11
Cg1g021530	9.79169	3.29156	2.97e-31
Cg8g003030	9.7728	3.28877	0.193362
Cg6g016520	9.75987	3.28686	6.25e-41
Cg9g009120	9.74501	3.28466	2.33e-45
Cg1g006360	9.73155	3.28267	1.4e-46
Cg2g008080	9.72947	3.28236	3.7e-23
Cg1g013590	9.72719	3.28202	6.16e-07
Cg9g028450	9.72065	3.28105	0.169739
Cg6g024880	9.71628	3.2804	0.00708431
Cg8g000810	9.71198	3.27977	2.53e-20
Cg6g016010	9.70565	3.27882	7.16e-45
Cg3g021130	9.70305	3.27844	5.32e-10
Cg6g014680	9.69764	3.27763	8.79e-50
Cg6g001070	9.69129	3.27669	0.0356564
Cg2g044460	9.67627	3.27445	5.22e-07
Cg9g012190	9.6677	3.27317	2.37e-05
Cg8g001940	9.65945	3.27194	2.71e-35
Cg1g027210	9.65521	3.27131	0.0191452
Cg6g015710	9.64591	3.26992	3.45e-05
Cg1g001160	9.61645	3.2655	0.195932
Cg9g006200	9.61226	3.26488	5.18e-05
Cg9g005370	9.61194	3.26483	0.0127093
Cg3g023950	9.61157	3.26477	3.3e-09
Cg2g035960	9.55007	3.25551	5.25e-17
Cg4g024910	9.51527	3.25024	5.5e-05
CgUng005460	9.50067	3.24803	0.000736984
Cg5g026640	9.49453	3.2471	1.74e-11
Cg6g017710	9.48598	3.2458	7.73e-26
Cg3g002550	9.47858	3.24467	0.131613
Cg7g007680	9.47704	3.24444	1.47e-64
Cg7g000440	9.45435	3.24098	2e-13
Cg8g019480	9.44349	3.23932	0.00328807
Cg3g021990	9.42767	3.2369	4.91e-10
Cg2g032990	9.40764	3.23383	1.07e-47
Cg9g021790	9.38985	3.2311	6.32e-05
Cg7g008520	9.35736	3.2261	0.0153118
Cg5g022200	9.33239	3.22225	1.34e-31
Cg8g004410	9.32155	3.22057	1.05e-12
Cg1g007630	9.31886	3.22015	4.65e-51
Cg5g008070	9.27292	3.21302	2.2e-40
Cg9g007850	9.27239	3.21294	7.62e-23
Cg8g024010	9.27033	3.21262	9.93e-40
Cg1g019440	9.26879	3.21238	0.202838
Cg8g004260	9.25811	3.21072	0.00136989
Cg1g020550	9.25005	3.20946	0.203169
Cg5g042270	9.22978	3.2063	9.68e-19
Cg5g032780	9.22543	3.20562	3.94e-14
Cg2g041750	9.20132	3.20184	9.23e-12
Cg6g006410	9.19405	3.2007	0.0632451
Cg2g008310	9.18851	3.19983	0.00388787
Cg9g028250	9.18629	3.19948	1.16e-11
Cg4g000850	9.18449	3.1992	0.0238552
Cg6g000390	9.16885	3.19674	0.000238695
Cg8g000240	9.16582	3.19626	1.36e-13
Cg1g021440	9.14228	3.19255	0.000628354
Cg1g028840	9.13507	3.19142	6.01e-21
Cg9g024530	9.13355	3.19118	1.52e-06
Cg2g039570	9.11145	3.18768	7.69e-15
Cg2g043430	9.10625	3.18686	2.79e-39
Cg9g002320	9.09741	3.18546	0.0182952
Cg2g030300	9.06831	3.18083	8.23e-08
Cg8g021550	9.064	3.18015	0.000719185
Cg8g012550	9.04599	3.17728	0.206841
Cg6g023500	9.02874	3.17453	7.44e-55
Cg8g011880	9.01685	3.17262	0.206401
CgUng018920	9.01397	3.17216	1.31e-14
Cg3g023160	8.9786	3.16649	0.0688557
Cg1g012620	8.97182	3.1654	0.0147676
Cg9g025190	8.95824	3.16321	0.00018896
Cg5g038380	8.95767	3.16312	0.0454317
Cg1g022010	8.94908	3.16174	0.000251713
Cg7g017270	8.94347	3.16083	2.46e-17
Cg1g010820	8.93486	3.15945	0.00209675
Cg4g020450	8.93095	3.15881	4.91e-08
Cg2g008120	8.92168	3.15731	2.59e-63
Cg7g002490	8.9188	3.15685	0.322347
Cg2g040470	8.88287	3.15103	0.000316112
CgUng005620	8.87571	3.14986	0.000203851
Cg9g023290	8.85218	3.14603	6.84e-39
Cg2g045370	8.84184	3.14435	0.209653
Cg6g000380	8.82022	3.14081	1.18e-32
Cg9g014060	8.81943	3.14069	2.33e-05
Cg2g036320	8.80963	3.13908	3.32e-07
Cg2g003090	8.79385	3.13649	0.000136598
Cg8g011780	8.78216	3.13458	1.75e-20
Cg1g004570	8.77966	3.13416	3.43e-17
Cg3g002340	8.76213	3.13128	1.17e-10
Cg5g023620	8.7594	3.13083	1.01e-08
Cg9g023710	8.7589	3.13075	2.54e-10
Cg5g040280	8.74813	3.12898	6.27e-06
CgUng006940	8.74576	3.12858	0.00341914
Cg5g040990	8.7399	3.12762	2.8e-40
Cg4g019710	8.73533	3.12686	0.253006
Cg4g018920	8.71416	3.12336	0.00348913
Cg6g019240	8.70048	3.1211	0.0235103
Cg5g018060	8.67095	3.11619	6.56e-32
Cg1g002630	8.66709	3.11555	1.57e-11
Cg3g008970	8.66699	3.11553	0.003593
Cg1g020030	8.66513	3.11522	9.93e-48
Cg1g013960	8.65703	3.11387	5.36e-07
Cg3g024300	8.65375	3.11332	2.51e-50
Cg9g010500	8.64722	3.11224	1.56e-05
Cg2g022610	8.61657	3.10711	0.000698634
Cg7g019710	8.60346	3.10492	1.94e-31
Cg7g003740	8.59372	3.10328	2.16e-25
Cg9g008970	8.5934	3.10323	8.4e-43
Cg1g006920	8.58502	3.10182	0.00114619
Cg5g013140	8.57696	3.10047	1.55e-58
Cg7g003300	8.5753	3.10019	6.3e-07
Cg5g030870	8.5726	3.09973	1.39e-10
Cg1g027660	8.56369	3.09823	1.71e-39
Cg3g021810	8.55603	3.09694	0.377388
Cg5g000130	8.5443	3.09496	0.37764
Cg5g034520	8.54113	3.09443	2.5e-15
Cg9g005310	8.5409	3.09439	6.37e-12
Cg8g013900	8.54024	3.09428	5.3e-25
Cg4g009140	8.52696	3.09203	2.32e-08
Cg6g012290	8.51243	3.08957	0.055576
Cg6g016230	8.50375	3.0881	0.0870157
Cg4g002120	8.49171	3.08606	4.74e-19
Cg3g012090	8.48885	3.08557	5.3e-40
Cg2g016870	8.47491	3.0832	1.17e-39
Cg3g025370	8.47179	3.08267	1.18e-30
Cg5g010720	8.45392	3.07962	0.0142221
Cg1g027350	8.44992	3.07894	9.14e-09
Cg5g018340	8.43202	3.07588	2.42e-08
Cg7g002480	8.41742	3.07338	0.000402729
Cg9g001930	8.41471	3.07291	6.18e-17
Cg3g025250	8.41175	3.07241	5.06e-11
Cg8g020020	8.41005	3.07211	3.6e-13
Cg1g018330	8.39105	3.06885	0.00050948
Cg4g023300	8.39022	3.06871	4.76e-21
Cg7g006430	8.38532	3.06787	0.250293
Cg5g043130	8.37665	3.06637	0.000252878
Cg5g022330	8.37611	3.06628	6.57e-13
Cg2g002700	8.3756	3.06619	1.32e-06
Cg6g010920	8.37196	3.06556	0.00109004
Cg5g017180	8.36636	3.0646	6.52e-05
Cg7g019370	8.36454	3.06429	0.0107964
Cg2g002290	8.36406	3.0642	1.39e-21
Cg4g012360	8.34973	3.06173	0.0573959
Cg5g023680	8.34563	3.06102	1.97e-15
Cg2g006110	8.34553	3.061	8.01e-25
CgUng002350	8.34499	3.06091	0.0179016
Cg2g034560	8.33613	3.05938	3.94e-14
Cg1g029000	8.33314	3.05886	8.01e-05
Cg2g022900	8.33169	3.05861	0.250377
Cg3g013630	8.32613	3.05765	2.61e-12
Cg4g000480	8.31988	3.05656	1.54e-34
Cg2g007920	8.31255	3.05529	0.382708
Cg5g043930	8.30895	3.05467	4.19e-22
CgUng003940	8.30448	3.05389	4.02e-07
Cg7g005390	8.30082	3.05325	0.145383
Cg4g002100	8.2731	3.04843	0.000379344
Cg5g004980	8.26968	3.04783	0.00451511
Cg4g019780	8.23006	3.0409	3.14e-10
Cg8g011670	8.2279	3.04052	1.27e-12
Cg9g002340	8.22733	3.04042	0.0129863
Cg3g017870	8.22125	3.03936	0.0541781
Cg9g006050	8.21936	3.03903	0.0126974
Cg8g000500	8.21476	3.03822	2.02e-07
Cg8g018080	8.20871	3.03716	2.57e-05
Cg1g014540	8.2043	3.03638	0.00090078
Cg2g026430	8.19915	3.03547	3.77e-66
Cg7g018890	8.19866	3.03539	5.96e-21
Cg3g019330	8.19828	3.03532	7.73e-31
Cg2g035410	8.19731	3.03515	0.000165204
Cg6g020550	8.18723	3.03338	3.02e-06
Cg4g002570	8.18255	3.03255	0.00570734
Cg7g006330	8.17706	3.03158	0.000960489
Cg4g001050	8.16702	3.02981	4.01e-05
Cg7g006100	8.15746	3.02812	0.100043
Cg2g003870	8.14107	3.02522	4.18e-18
Cg2g046430	8.13949	3.02494	9.97e-21
Cg4g018510	8.13702	3.0245	0.204076
Cg4g006530	8.09251	3.01659	0.387673
Cg3g001140	8.09036	3.0162	1.45e-05
Cg1g010680	8.07641	3.01371	0.266573
Cg3g024890	8.07593	3.01363	2.67e-55
Cg9g012690	8.06907	3.0124	0.388211
Cg4g018440	8.064	3.0115	0.00250274
Cg4g002950	8.06155	3.01106	2.34e-07
Cg3g023700	8.05636	3.01013	7.75e-22
Cg2g045170	8.05357	3.00963	1.28e-33
Cg4g023980	8.04794	3.00862	0.0586055
Cg2g038900	8.02652	3.00477	0.17877
CgUng019660	8.01758	3.00317	1.14e-23
Cg5g008650	8.01727	3.00311	1.53e-07
Cg1g022940	8.00839	3.00151	5.01e-12
Cg5g010340	7.96047	2.99285	2.25e-14
Cg7g009720	7.95964	2.9927	2.17e-08
Cg3g008990	7.95161	2.99125	0.0679399
Cg5g030280	7.94995	2.99095	0.0050912
Cg8g012110	7.94951	2.99087	3.98e-05
Cg2g034610	7.9361	2.98843	7.79e-05
Cg7g000470	7.93507	2.98824	0.328104
Cg6g005940	7.93504	2.98824	8.57e-46
Cg3g021370	7.91961	2.98543	6.82e-42
Cg5g044340	7.91089	2.98384	6.13e-13
Cg2g005640	7.90724	2.98317	0.00114253
Cg2g023840	7.89909	2.98169	2.51e-07
Cg7g015010	7.88975	2.97998	1.33e-11
Cg7g010980	7.88582	2.97926	0.000916701
Cg5g000520	7.86662	2.97574	0.15296
Cg4g020670	7.86398	2.97526	2.8e-15
Cg2g041570	7.86076	2.97467	0.393073
Cg1g016640	7.84375	2.97154	0.0238435
Cg3g026000	7.84219	2.97126	5.8e-18
Cg4g022860	7.83704	2.97031	0.000457957
Cg1g018690	7.83602	2.97012	1.26e-09
Cg7g020390	7.8358	2.97008	1.26e-10
Cg5g018120	7.82505	2.9681	1.57e-43
Cg5g010670	7.8178	2.96676	4.87e-16
Cg8g018400	7.8101	2.96534	4.89e-09
Cg5g036880	7.80668	2.96471	0.261788
Cg8g018660	7.80668	2.96471	0.261788
Cg8g000800	7.79629	2.96279	0.112569
Cg6g013650	7.77084	2.95807	4.34e-05
Cg3g011160	7.75312	2.95478	0.0038848
Cg4g016830	7.75193	2.95455	3.8e-13
Cg1g019800	7.74866	2.95395	0.12009
Cg8g023740	7.73712	2.9518	0.0768445
Cg8g003170	7.72924	2.95033	2.07e-05
Cg8g009510	7.72901	2.95028	0.000839295
Cg6g019740	7.71056	2.94684	8.93e-11
Cg7g006420	7.70428	2.94566	3.18e-15
Cg2g024270	7.6991	2.94469	1.83e-09
Cg7g006350	7.69653	2.94421	0.303464
Cg5g018380	7.69414	2.94376	6.79e-52
Cg1g006870	7.69235	2.94342	1.34e-05
Cg1g012960	7.68042	2.94119	4.5e-42
Cg1g024130	7.67771	2.94068	4.98e-06
Cg6g010900	7.67659	2.94047	1.23e-08
Cg5g020380	7.66867	2.93898	2.04e-06
Cg1g023870	7.66165	2.93766	1.61e-46
Cg6g023680	7.66053	2.93744	0.0931458
Cg2g025790	7.65723	2.93682	0.00661098
Cg9g029250	7.64571	2.93465	5.56e-13
Cg5g043570	7.63399	2.93244	8.7e-19
Cg6g024280	7.63065	2.93181	1.25e-30
Cg8g007730	7.6299	2.93166	0.00333076
Cg7g012110	7.59665	2.92536	0.00234192
Cg5g038760	7.59431	2.92492	1.15e-51
Cg3g003650	7.59383	2.92483	0.399519
Cg4g004470	7.58578	2.9233	2.11e-09
Cg3g000260	7.57962	2.92213	2.8e-20
Cg2g001390	7.57655	2.92154	1.51e-27
Cg6g023900	7.56876	2.92006	0.12306
Cg8g002460	7.56138	2.91865	4.38e-06
Cg8g007020	7.55967	2.91832	0.0148728
Cg2g027990	7.55517	2.91746	1.04e-10
Cg3g024290	7.54774	2.91605	0.000154615
Cg3g015780	7.53341	2.9133	0.00986777
Cg1g026220	7.53162	2.91296	0.000739441
Cg5g034210	7.53025	2.9127	0.215212
Cg2g020750	7.5288	2.91242	8.04e-05
Cg4g019980	7.52303	2.91131	1.03e-06
Cg2g028460	7.52059	2.91085	0.30759
Cg5g034190	7.52059	2.91085	0.30759
Cg9g015270	7.52059	2.91085	0.30759
Cg7g004010	7.51381	2.90954	0.000759924
Cg5g018090	7.50922	2.90866	2.53e-58
Cg8g023350	7.50358	2.90758	1.32e-26
Cg7g017260	7.49877	2.90665	4.06e-17
Cg2g002900	7.49675	2.90627	2.72e-15
CgUng020020	7.49245	2.90544	0.077971
Cg7g015750	7.49194	2.90534	0.152021
Cg5g039930	7.49055	2.90507	7.35e-13
Cg2g006500	7.48627	2.90425	0.235867
Cg6g020560	7.4816	2.90335	0.00243103
Cg2g022770	7.48153	2.90333	8.51e-09
Cg5g009580	7.48136	2.9033	8.66e-16
Cg6g020760	7.47945	2.90293	4.96e-19
Cg1g021450	7.47758	2.90257	0.0255848
Cg2g045040	7.47341	2.90177	0.00154915
Cg8g023480	7.47229	2.90155	3.79e-44
Cg2g008200	7.46447	2.90004	8.67e-13
Cg9g028710	7.45658	2.89851	2.42e-20
Cg4g008960	7.45	2.89724	0.0323431
Cg3g009870	7.44688	2.89664	0.001248
Cg2g004010	7.44345	2.89597	2.24e-06
Cg2g022570	7.43583	2.89449	4.53e-16
Cg7g014350	7.43517	2.89437	8.59e-11
Cg5g008520	7.43263	2.89387	0.0135351
Cg3g013320	7.42678	2.89274	2.25e-05
Cg7g000430	7.41718	2.89087	0.0202775
Cg6g010450	7.4125	2.88996	3.13e-11
Cg4g023650	7.40109	2.88774	1.62e-07
Cg2g001830	7.40027	2.88758	1.93e-14
Cg2g029770	7.38872	2.88532	9.33e-33
Cg9g010610	7.37414	2.88247	8.85e-05
Cg9g010680	7.37281	2.88222	0.000750912
Cg2g043390	7.35981	2.87967	3.5e-27
Cg6g009760	7.3588	2.87947	0.00230164
Cg6g003420	7.34466	2.8767	0.311839
Cg4g016540	7.34154	2.87608	0.0342152
Cg9g020770	7.3215	2.87214	2.1e-06
Cg2g024330	7.31413	2.87069	3.57e-18
Cg5g010780	7.3052	2.86892	1.24e-22
Cg6g008010	7.29007	2.86593	0.00856377
Cg2g014520	7.28467	2.86486	7.62e-41
Cg2g045100	7.2627	2.86051	9.18e-11
CgUng000250	7.257	2.85937	5.93e-11
Cg6g009570	7.25661	2.8593	1.12e-14
Cg2g013500	7.25097	2.85817	0.0346958
Cg5g010380	7.24817	2.85762	8.12e-33
Cg8g017370	7.24279	2.85654	0.466631
Cg2g028620	7.21869	2.85174	9.07e-09
Cg5g018200	7.21017	2.85003	2.69e-13
Cg2g003630	7.19565	2.84713	1.71e-11
Cg3g024640	7.19293	2.84658	2.35e-23
CgUng002590	7.16844	2.84166	1.96e-14
Cg2g003010	7.16763	2.8415	0.00424049
Cg5g005940	7.1513	2.83821	6.19e-13
Cg5g004010	7.14998	2.83794	0.316689
Cg2g000590	7.14654	2.83725	1.04e-17
Cg1g013170	7.14609	2.83715	0.0249379
Cg6g019580	7.14571	2.83708	3.54e-47
Cg4g009340	7.14241	2.83641	3.73e-09
Cg7g003730	7.14092	2.83611	3.63e-08
Cg9g008200	7.13885	2.83569	3.11e-26
Cg6g015960	7.13586	2.83509	2.33e-05
Cg5g041920	7.13522	2.83496	1.45e-05
Cg5g043090	7.1322	2.83435	3.88e-18
Cg5g013380	7.12692	2.83328	0.0293404
Cg3g023820	7.12497	2.83288	0.0740135
Cg2g006730	7.12244	2.83237	8.82e-10
Cg4g007790	7.12186	2.83225	0.317403
Cg2g022630	7.12153	2.83219	0.316318
Cg2g017290	7.11994	2.83187	2.77e-07
Cg9g014460	7.11965	2.83181	2.88e-07
Cg5g016960	7.11941	2.83176	3.17e-07
Cg5g003520	7.11773	2.83142	1.27e-06
Cg7g019250	7.11741	2.83135	0.000732506
Cg5g010110	7.11635	2.83114	1.44e-29
Cg7g009980	7.11621	2.83111	0.00820583
Cg7g003370	7.11505	2.83087	4.95e-06
Cg2g026890	7.11221	2.8303	0.316555
Cg5g001500	7.11221	2.8303	0.316555
Cg6g017480	7.10285	2.8284	1.55e-50
Cg7g009990	7.10042	2.8279	1.97e-17
Cg7g002640	7.09356	2.82651	0.31703
Cg5g022340	7.06485	2.82066	9.53e-29
Cg5g039810	7.05416	2.81847	1.25e-17
Cg2g040540	7.04422	2.81644	0.000165644
Cg6g003470	7.02644	2.81279	0.0657506
Cg7g012700	7.02087	2.81165	0.000859352
Cg1g014950	7.01438	2.81032	3.58e-06
Cg6g002340	7.01315	2.81006	7.84e-17
Cg5g036560	7.01103	2.80963	0.216188
Cg9g020050	7.01103	2.80963	0.472343
Cg2g026390	7.00048	2.80745	0.000262981
Cg7g006240	6.99558	2.80644	0.117899
Cg8g018830	6.98758	2.80479	0.472932
Cg5g006830	6.98662	2.80459	0.231615
Cg1g020010	6.9856	2.80438	2.74e-13
Cg5g000120	6.97687	2.80258	0.0598378
Cg1g006410	6.95837	2.79875	1.78e-49
Cg1g003860	6.95134	2.79729	4.25e-18
Cg6g013540	6.95095	2.79721	1.1e-30
CgUng010540	6.94964	2.79694	1.13e-05
Cg1g005090	6.93173	2.79322	4.02e-10
Cg8g014270	6.92537	2.79189	3.19e-11
Cg5g043800	6.91861	2.79048	1.95e-05
Cg4g004690	6.91781	2.79032	0.469997
Cg1g028520	6.91093	2.78888	0.00482374
Cg7g020900	6.90324	2.78727	0.00147632
Cg2g028290	6.90169	2.78695	3.68e-19
Cg7g022930	6.89599	2.78576	2.81e-17
Cg8g007600	6.89468	2.78548	7.29e-14
Cg1g017860	6.89389	2.78532	0.00220301
Cg8g020500	6.89355	2.78525	0.119702
Cg4g002980	6.88843	2.78417	4.7e-08
Cg6g002690	6.88444	2.78334	0.0107061
Cg1g029370	6.8785	2.78209	7.65e-10
Cg1g028020	6.86498	2.77926	4.58e-09
Cg3g024840	6.85778	2.77774	0.00518803
Cg6g014500	6.8562	2.77741	0.0485865
Cg7g018920	6.84117	2.77424	0.372093
Cg3g002010	6.82238	2.77028	1.66e-14
Cg5g040710	6.82223	2.77024	0.0814413
Cg5g017030	6.81808	2.76937	0.00986426
Cg5g009180	6.81458	2.76863	1.31e-07
Cg7g007710	6.81435	2.76858	0.371712
Cg3g024270	6.79449	2.76437	1.48e-32
Cg7g017970	6.79404	2.76427	1.16e-14
Cg9g025050	6.78635	2.76263	2.12e-06
Cg9g005760	6.78288	2.7619	2.15e-05
Cg8g011700	6.77093	2.75935	9.49e-17
Cg4g000510	6.77017	2.75919	1.7e-11
Cg6g016070	6.75715	2.75642	4.49e-53
Cg5g027670	6.75319	2.75557	1.23e-07
Cg9g015180	6.75105	2.75511	3.1e-08
Cg1g017590	6.7454	2.7539	3.52e-18
Cg6g003210	6.73344	2.75134	4.83e-43
Cg1g001650	6.7311	2.75084	8.66e-05
Cg5g022610	6.72786	2.75015	2.96e-12
Cg2g017760	6.71681	2.74778	0.02864
Cg2g022240	6.70274	2.74475	4.06e-53
Cg3g007930	6.70068	2.74431	0.000171498
Cg2g015020	6.69805	2.74374	0.000259269
Cg5g027500	6.67445	2.73865	8.56e-05
Cg4g016430	6.66524	2.73666	0.376731
Cg1g015960	6.6634	2.73626	0.000220551
Cg2g003710	6.66234	2.73603	1.96e-06
Cg4g012070	6.65587	2.73463	0.376982
Cg5g037790	6.65324	2.73406	3.29e-05
Cg5g039500	6.6463	2.73255	0.0370872
Cg2g026620	6.64389	2.73203	0.0105322
Cg9g002300	6.63935	2.73104	0.376338
Cg9g011760	6.63754	2.73065	2.17e-08
Cg8g005330	6.6348	2.73005	2.52e-05
Cg9g009100	6.63399	2.72988	5.97e-17
Cg2g039750	6.63384	2.72984	8.71e-35
Cg5g015610	6.63356	2.72978	0.14096
Cg8g002130	6.62822	2.72862	2.45e-47
Cg6g003920	6.61138	2.72495	0.377091
Cg1g017640	6.61071	2.72481	0.0643423
Cg2g041090	6.60206	2.72292	0.377342
Cg2g013900	6.60201	2.72291	2.09e-07
Cg2g024280	6.59701	2.72181	2.56e-06
Cg3g018540	6.59069	2.72043	4.33e-07
Cg5g001530	6.5863	2.71947	0.00663071
Cg4g007850	6.58201	2.71853	3.16e-16
Cg5g012640	6.58122	2.71835	0.00989974
Cg5g029320	6.57845	2.71775	0.0513117
Cg1g029350	6.57443	2.71687	6.83e-08
Cg3g022320	6.56525	2.71485	0.031547
Cg2g046220	6.56352	2.71447	0.00109828
Cg5g023140	6.56348	2.71446	0.0314761
Cg5g013190	6.55787	2.71323	4.34e-09
Cg5g025450	6.54904	2.71128	5.42e-32
Cg2g040930	6.54423	2.71022	9.38e-05
CgUng003910	6.54036	2.70937	6.48e-14
Cg1g004140	6.53652	2.70852	5.33e-15
Cg8g020220	6.52993	2.70707	0.227755
Cg3g008070	6.52206	2.70533	1.03e-08
Cg3g003760	6.5158	2.70394	6.15e-21
Cg2g034500	6.51302	2.70333	0.00510748
Cg4g007290	6.50063	2.70058	0.485642
Cg2g006100	6.50022	2.70049	0.0525123
Cg8g005390	6.4938	2.69906	0.00902146
Cg5g022150	6.4889	2.69797	0.545206
Cg3g021940	6.48835	2.69785	2.84e-34
Cg5g020560	6.47752	2.69544	6.5e-18
Cg4g007310	6.47562	2.69502	8.54e-06
Cg7g002520	6.474	2.69466	0.10571
Cg2g020980	6.47255	2.69433	5.68e-22
Cg5g022490	6.47056	2.69389	0.382028
Cg2g029900	6.46647	2.69298	0.0562737
Cg5g002050	6.46632	2.69295	1.56e-19
Cg9g024010	6.46446	2.69253	1.76e-12
Cg4g003820	6.46192	2.69196	0.000122263
Cg1g014770	6.45709	2.69088	3.22e-24
Cg1g020600	6.45182	2.68971	0.382548
Cg7g013200	6.4505	2.68941	2.95e-08
Cg7g022850	6.4473	2.6887	2.49e-25
Cg4g015900	6.44508	2.6882	0.0852593
Cg2g004760	6.44244	2.68761	0.382808
Cg2g015730	6.44244	2.68761	0.382808
Cg1g003260	6.43638	2.68625	0.381881
Cg8g011340	6.43291	2.68547	1.09e-07
Cg3g014520	6.42573	2.68386	0.225327
Cg5g015930	6.42553	2.68382	1.01e-10
Cg1g006610	6.41339	2.68109	6.6e-05
Cg3g001720	6.41192	2.68076	6.97e-17
Cg2g036980	6.4084	2.67997	0.382661
CgUng004640	6.40818	2.67992	1.74e-28
Cg3g006350	6.40359	2.67888	0.0284865
Cg3g001130	6.39416	2.67675	0.000973771
Cg8g013560	6.39321	2.67654	0.0118096
Cg5g004110	6.38121	2.67383	7.01e-10
Cg8g018060	6.37786	2.67307	0.00682682
Cg6g015450	6.37237	2.67183	0.00181154
Cg4g019020	6.36034	2.6691	5.72e-24
Cg1g014790	6.35651	2.66823	0.00110879
Cg2g033270	6.35124	2.66704	1.21e-18
Cg5g035380	6.34881	2.66649	1.34e-10
Cg4g002330	6.34569	2.66578	5.56e-06
Cg5g029550	6.33947	2.66436	6.25e-06
Cg5g043960	6.32865	2.6619	1.67e-08
Cg5g040210	6.32681	2.66148	1.03e-29
Cg2g003450	6.31924	2.65975	0.263451
Cg6g012470	6.30753	2.65708	4.63e-15
CgUng005270	6.30721	2.657	0.0169827
Cg5g032150	6.29894	2.65511	0.211103
Cg1g008940	6.29748	2.65477	0.0236184
Cg5g032090	6.29668	2.65459	0.0348972
Cg2g022450	6.29615	2.65447	8.37e-10
Cg6g020410	6.28988	2.65303	1.36e-12
Cg4g016210	6.28882	2.65279	1.47e-16
Cg3g016360	6.285	2.65191	1.79e-13
Cg2g043190	6.27923	2.65059	0.0442609
Cg5g019610	6.27588	2.64982	0.387508
Cg5g017840	6.26651	2.64766	0.387777
Cg2g038210	6.26263	2.64677	2.1e-05
Cg4g020280	6.26212	2.64665	0.0135595
Cg2g019950	6.25205	2.64433	0.387088
Cg3g004590	6.24585	2.6429	1.12e-09
Cg2g026830	6.24334	2.64232	0.00686156
Cg8g011500	6.24272	2.64218	0.387356
Cg9g011010	6.24272	2.64218	0.387356
Cg1g015630	6.23721	2.6409	1.22e-07
Cg8g023460	6.23422	2.64021	5.14e-07
Cg2g000400	6.22873	2.63894	9.32e-07
Cg3g024680	6.2286	2.63891	5.14e-11
Cg9g006760	6.22735	2.63862	6.93e-44
Cg3g003110	6.22685	2.6385	0.000236883
Cg8g013490	6.20935	2.63444	0.213877
Cg8g000150	6.20119	2.63255	0.0785608
Cg3g015080	6.20056	2.6324	1.06e-08
Cg7g000770	6.19918	2.63208	1.02e-12
Cg2g024340	6.1936	2.63078	9.37e-09
Cg8g021810	6.19127	2.63024	9.19e-06
Cg8g001910	6.17723	2.62696	5.09e-05
Cg4g020410	6.17561	2.62658	0.100882
Cg4g009940	6.17475	2.62638	9.07e-24
Cg2g040260	6.17389	2.62618	4.36e-15
Cg6g008210	6.15812	2.62249	1.26e-16
Cg9g005280	6.15713	2.62226	4.38e-26
Cg1g020770	6.15103	2.62083	0.141044
Cg1g013840	6.14717	2.61992	3.08e-24
Cg5g008420	6.13878	2.61795	1.85e-15
Cg5g028960	6.13814	2.6178	2.17e-18
Cg4g009470	6.13606	2.61731	0.0319001
Cg5g023570	6.13595	2.61729	9.19e-05
Cg4g006490	6.13452	2.61695	0.000262629
Cg5g003980	6.12569	2.61487	0.0216933
Cg3g001500	6.12135	2.61385	7.68e-26
Cg2g047230	6.12105	2.61378	2.21e-19
Cg7g017580	6.10768	2.61062	1.96e-44
Cg9g020190	6.10506	2.61001	0.0165729
Cg5g044040	6.09595	2.60785	0.00014054
Cg4g002600	6.09382	2.60735	3.14e-26
Cg9g007440	6.09211	2.60694	0.00202373
Cg9g023520	6.08852	2.60609	4.63e-16
Cg4g024800	6.08768	2.60589	7.13e-41
Cg2g016050	6.0856	2.6054	0.000225138
Cg8g007640	6.08268	2.60471	0.000276328
Cg7g003550	6.07977	2.60402	1.5e-14
Cg9g004990	6.0697	2.60163	1.23e-10
Cg3g000410	6.06701	2.60099	2.8e-26
Cg2g039470	6.05426	2.59795	6.84e-11
Cg2g043720	6.05341	2.59775	0.000415084
Cg9g009860	6.05144	2.59728	2.36e-05
Cg2g035780	6.05018	2.59698	4.88e-10
Cg5g044910	6.04239	2.59512	1.36e-07
Cg2g007590	6.03949	2.59443	5.05e-05
Cg3g005280	6.03721	2.59388	9.73e-09
Cg2g022620	6.03675	2.59377	7.11e-11
Cg9g003410	6.03658	2.59373	0.00132588
Cg5g006580	6.0328	2.59283	7.81e-35
Cg2g006130	6.03107	2.59241	3.12e-07
Cg2g046230	6.03056	2.59229	0.0848265
Cg6g010380	6.02702	2.59145	0.157982
Cg3g012040	6.02221	2.59029	0.174681
Cg8g010460	6.01939	2.58962	8.43e-08
Cg2g022180	6.01795	2.58927	7.21e-23
Cg6g020250	6.01521	2.58861	4.91e-18
Cg9g001590	6.01483	2.58852	0.000391914
Cg2g004950	6.00536	2.58625	1.35e-05
Cg2g010080	6.00359	2.58582	1.5e-06
Cg2g000970	5.9997	2.58489	4.67e-35
Cg9g014020	5.98809	2.5821	0.0175077
Cg5g003400	5.98655	2.58172	1.31e-27
Cg3g002180	5.98525	2.58141	9.83e-05
Cg5g039920	5.98503	2.58136	9.78e-13
Cg7g008970	5.97946	2.58001	0.0152215
Cg9g003590	5.97595	2.57917	6.16e-31
Cg5g033840	5.96571	2.57669	1.17e-08
Cg9g027680	5.9534	2.57371	1.43e-06
Cg9g004810	5.95197	2.57337	0.0256305
Cg4g002540	5.94786	2.57237	7.72e-28
Cg5g003150	5.94181	2.5709	5.45e-38
Cg2g030430	5.93337	2.56885	0.000579442
Cg8g011610	5.92955	2.56792	0.573267
Cg2g043450	5.92194	2.56607	4.2e-06
Cg3g022330	5.9216	2.56599	1.32e-15
Cg7g015970	5.91392	2.56411	0.181018
Cg1g004170	5.90335	2.56154	1.65e-10
Cg5g008640	5.90077	2.5609	7.39e-24
CgUng006980	5.90024	2.56077	0.31145
Cg6g017390	5.89939	2.56057	0.0799208
Cg7g009080	5.89892	2.56045	0.00131834
Cg5g000020	5.89857	2.56036	0.131205
Cg3g024400	5.89163	2.55867	1.32e-13
Cg8g005640	5.88713	2.55756	0.000188598
Cg6g002150	5.87626	2.5549	1.65e-31
Cg4g003460	5.87445	2.55445	0.00100376
Cg3g014620	5.87304	2.55411	7.16e-07
Cg4g009160	5.87195	2.55384	6.91e-18
Cg4g004550	5.85072	2.54861	3.31e-24
Cg7g006080	5.84735	2.54778	0.000122028
Cg1g008550	5.84156	2.54635	3.94e-31
Cg2g007450	5.83425	2.54455	2.19e-20
Cg2g022440	5.83421	2.54454	1.26e-11
Cg2g036390	5.82477	2.5422	0.17998
Cg5g011750	5.82472	2.54219	0.177322
Cg3g019090	5.8235	2.54189	0.399257
CgUng012730	5.81731	2.54035	0.179258
Cg5g041420	5.81418	2.53957	0.000238732
Cg8g005260	5.80093	2.53628	0.0444817
Cg5g006330	5.79482	2.53476	1.6e-24
Cg7g006930	5.78833	2.53315	1.84e-09
Cg6g004270	5.78588	2.53254	1.14e-11
Cg7g017640	5.78177	2.53151	0.460938
Cg9g022080	5.7685	2.5282	1.74e-17
Cg3g024740	5.76759	2.52797	0.0502344
Cg5g041020	5.76188	2.52654	1.17e-43
Cg6g000450	5.76103	2.52633	2.13e-49
Cg6g004340	5.76011	2.5261	8.59e-22
Cg7g012220	5.75689	2.52529	8.45e-11
CgUng006290	5.75534	2.5249	0.000363823
Cg4g018760	5.75492	2.5248	2.5e-08
Cg3g000140	5.75122	2.52387	0.460782
Cg6g025180	5.74737	2.5229	5.84e-06
Cg5g007260	5.7417	2.52148	3.75e-15
Cg1g028400	5.74021	2.5211	0.0147228
Cg5g015800	5.73621	2.5201	1.15e-32
Cg4g007180	5.72995	2.51852	0.0554575
Cg9g010160	5.72879	2.51823	2.3e-25
Cg4g019830	5.72409	2.51705	9.13e-07
Cg8g007040	5.72352	2.5169	7.59e-20
Cg4g011210	5.71916	2.5158	9e-15
Cg4g010270	5.71825	2.51557	5.28e-08
Cg1g025850	5.70688	2.5127	2.82e-05
Cg5g014990	5.70509	2.51225	0.000651671
Cg5g003750	5.70328	2.51179	1.92e-10
Cg8g014050	5.69779	2.5104	0.326835
Cg9g007230	5.69583	2.50991	5.25e-17
Cg5g040060	5.69346	2.5093	0.0139683
Cg7g011350	5.69325	2.50925	0.0267997
Cg7g009630	5.69172	2.50887	2.03e-13
Cg5g016150	5.68607	2.50743	0.579736
Cg2g026210	5.68486	2.50712	2.91e-07
Cg5g026290	5.68429	2.50698	7.18e-13
Cg1g015070	5.67872	2.50557	0.208139
Cg1g016770	5.6776	2.50528	0.0239762
Cg2g034230	5.67695	2.50512	5.76e-07
Cg3g001930	5.66796	2.50283	3.86e-07
Cg6g000400	5.66667	2.5025	4.35e-29
Cg2g002790	5.66483	2.50203	4.48e-09
Cg7g013180	5.66291	2.50154	4.02e-05
Cg5g039560	5.65925	2.50061	6.77e-05
Cg8g000790	5.65686	2.5	0.0573374
Cg1g028130	5.65633	2.49987	0.00139084
Cg2g043050	5.65276	2.49896	2.84e-12
Cg7g017250	5.6509	2.49848	0.580691
Cg4g004020	5.6494	2.4981	1.6e-10
Cg2g020220	5.64925	2.49806	2.49e-12
Cg1g023820	5.64844	2.49785	7.51e-05
Cg9g006260	5.64699	2.49748	5.85e-17
Cg6g002170	5.64494	2.49696	1.06e-29
Cg5g007760	5.64327	2.49653	0.00343842
Cg3g015590	5.64044	2.49581	2.62e-07
Cg5g015840	5.64013	2.49573	0.142377
Cg2g029390	5.63909	2.49546	0.0193059
Cg5g002230	5.63841	2.49529	0.0401088
Cg8g022990	5.63343	2.49401	1.81e-12
Cg7g005890	5.62893	2.49286	0.102203
Cg7g022550	5.62586	2.49207	0.25985
Cg9g008610	5.61952	2.49045	0.000570187
Cg8g018010	5.6145	2.48916	0.259612
Cg4g002250	5.60793	2.48747	8.61e-17
Cg2g001060	5.60785	2.48745	1.41e-11
Cg2g020140	5.60584	2.48693	0.466173
Cg2g030010	5.59966	2.48534	0.0642498
Cg3g022010	5.59763	2.48482	2.88e-08
Cg5g020300	5.59756	2.4848	0.000802528
Cg9g023250	5.59646	2.48452	0.466456
Cg6g016880	5.59254	2.4835	0.0498686
Cg9g007430	5.59158	2.48326	0.000515624
Cg5g005950	5.58838	2.48243	6.09e-14
Cg9g028510	5.58554	2.4817	0.46573
Cg5g041240	5.58457	2.48145	0.000263876
Cg4g022440	5.57802	2.47975	1.45e-08
CgUng015070	5.57722	2.47954	0.10344
Cg2g042240	5.57274	2.47839	0.01943
Cg3g014810	5.57034	2.47776	0.000469829
Cg9g014500	5.56948	2.47754	0.155895
Cg2g024770	5.56114	2.47538	5.3e-14
Cg3g014130	5.55511	2.47381	4.22e-07
Cg2g029080	5.5485	2.4721	8.19e-05
Cg2g027560	5.5468	2.47166	1.18e-09
CgUng004850	5.54474	2.47112	9.59e-32
Cg8g019860	5.53009	2.4673	0.11244
Cg8g021600	5.52844	2.46687	0.000669708
Cg6g013800	5.52797	2.46675	3.3e-09
Cg7g020320	5.51888	2.46438	3.29e-07
Cg2g016780	5.51437	2.4632	2.42e-21
CgUng003760	5.5085	2.46166	0.213272
Cg5g044210	5.50816	2.46157	7.57e-07
Cg7g019070	5.50584	2.46096	0.367724
Cg5g007330	5.49974	2.45936	4.78e-21
Cg5g032380	5.49465	2.45803	2.14e-05
Cg5g037930	5.49369	2.45778	0.000111853
Cg3g000400	5.48702	2.45602	2.15e-09
Cg6g019970	5.48506	2.45551	1.57e-12
Cg6g011560	5.48319	2.45502	0.0167354
Cg5g014390	5.47505	2.45287	1.29e-21
CgUng014030	5.47442	2.45271	0.0146719
Cg2g028960	5.46603	2.45049	0.59391
Cg5g021680	5.46236	2.44952	1.2e-10
Cg6g019980	5.45482	2.44753	4.85e-30
Cg8g000590	5.45144	2.44664	0.000292121
Cg7g000260	5.45104	2.44653	0.032585
Cg8g022540	5.44856	2.44587	7.3e-33
Cg7g014900	5.44845	2.44585	0.325127
Cg1g024960	5.44764	2.44563	0.025203
Cg2g041640	5.44366	2.44458	0.00569065
Cg2g017810	5.44224	2.4442	0.198972
Cg4g015870	5.44092	2.44385	0.00582871
Cg1g020960	5.44066	2.44378	2.62e-14
Cg8g000730	5.43854	2.44322	0.0548254
Cg8g009630	5.43771	2.443	8e-06
Cg2g040310	5.43664	2.44271	0.180056
Cg6g008880	5.43087	2.44118	0.586792
Cg9g014270	5.43087	2.44118	0.586792
Cg1g009700	5.42291	2.43907	5.1e-22
Cg9g015570	5.41995	2.43828	1.2e-12
Cg5g035340	5.41914	2.43806	0.587124
Cg1g007200	5.41406	2.43671	8.32e-19
Cg2g043590	5.41373	2.43662	0.0010723
Cg3g017880	5.41116	2.43594	0.472163
CgUng010700	5.40981	2.43558	2.49e-08
Cg1g021060	5.40742	2.43494	0.592707
CgUng009670	5.40637	2.43466	0.120702
Cg1g025380	5.40417	2.43407	0.00495913
Cg5g020450	5.40043	2.43308	1.67e-10
Cg9g002700	5.39976	2.43289	0.00496023
Cg2g020360	5.38301	2.42841	1.54e-05
Cg1g024360	5.38257	2.42829	0.471997
Cg7g017000	5.38024	2.42767	2.21e-06
Cg4g024710	5.37823	2.42713	2.34e-17
Cg5g008130	5.37775	2.427	0.0262232
CgUng006780	5.37345	2.42585	0.216619
Cg5g022210	5.37189	2.42543	2.47e-05
Cg9g016170	5.37122	2.42525	0.371248
Cg8g012720	5.37091	2.42517	0.0554144
Cg5g001030	5.36651	2.42398	2.49e-23
Cg4g012580	5.35903	2.42197	0.0295165
Cg9g003870	5.35623	2.42122	2.11e-16
Cg8g011450	5.35427	2.42069	0.0628217
Cg3g007260	5.34192	2.41736	1.65e-21
Cg1g017120	5.34151	2.41725	9.55e-15
Cg2g038220	5.33991	2.41682	1.17e-07
Cg4g022630	5.33664	2.41593	0.121318
Cg7g008250	5.32954	2.41401	1.34e-08
Cg6g004880	5.3281	2.41362	0.0827856
Cg1g025650	5.32385	2.41247	5.67e-22
Cg3g021770	5.3222	2.41202	9.05e-21
Cg1g016220	5.32215	2.41201	0.269018
Cg4g001940	5.31688	2.41058	1.5e-07
Cg2g029800	5.31648	2.41047	0.247848
Cg5g027450	5.31636	2.41044	0.00640283
Cg8g018420	5.3126	2.40942	2.29e-36
Cg1g003700	5.31044	2.40883	9.22e-08
Cg5g002870	5.30705	2.40791	0.000162572
Cg2g006560	5.30404	2.40709	4.83e-35
Cg3g002030	5.30304	2.40682	0.00190369
Cg7g018200	5.30203	2.40654	0.000763975
Cg2g030490	5.30172	2.40646	0.0412474
Cg3g021630	5.30129	2.40634	1.62e-09
Cg3g012260	5.29943	2.40584	1.01e-08
Cg1g003590	5.29911	2.40575	3.81e-05
Cg3g007520	5.29039	2.40338	0.219039
Cg5g033560	5.28659	2.40234	2.09e-43
Cg2g026840	5.28274	2.40129	4.18e-06
CgUng021280	5.28018	2.40059	0.123251
Cg1g014220	5.27838	2.4001	1.7e-17
Cg5g013730	5.27823	2.40005	0.0148678
Cg2g029580	5.27704	2.39973	0.123572
Cg5g006610	5.27642	2.39956	0.0365628
Cg4g000500	5.2717	2.39827	0.000562426
Cg9g007830	5.26095	2.39532	1.08e-14
Cg8g024590	5.2562	2.39402	1.9e-15
Cg1g026760	5.25522	2.39375	0.000280991
Cg7g017180	5.25363	2.39331	0.000113979
Cg6g007760	5.25314	2.39318	1.67e-21
Cg4g010020	5.2446	2.39083	0.534249
Cg9g003720	5.2427	2.39031	0.420565
Cg8g023920	5.2405	2.38971	3.56e-11
CgUng006400	5.23694	2.38872	0.152333
Cg7g013500	5.2356	2.38836	0.00193681
Cg5g023150	5.23384	2.38787	0.000897222
Cg4g013860	5.22991	2.38679	5.97e-23
Cg1g010670	5.22585	2.38567	0.478069
Cg6g005320	5.2242	2.38521	1.87e-15
Cg2g037020	5.22212	2.38464	1.37e-26
Cg5g010850	5.21727	2.38329	1.97e-13
Cg5g008350	5.21064	2.38146	3.65e-25
Cg2g043520	5.20818	2.38078	0.240381
Cg4g006710	5.20626	2.38025	1.32e-13
CgUng013020	5.19773	2.37788	0.478983
Cg7g020230	5.19748	2.37781	0.0688557
Cg2g041040	5.19542	2.37724	4.01e-06
Cg1g027570	5.19498	2.37712	0.0394485
Cg2g013130	5.19238	2.3764	1.05e-12
Cg6g009680	5.18683	2.37485	3.1e-37
Cg9g011880	5.18624	2.37469	0.0242972
Cg5g017000	5.1783	2.37248	0.00272949
Cg9g007750	5.17783	2.37235	0.000920166
Cg1g015600	5.1773	2.3722	0.253939
Cg2g009230	5.17552	2.3717	4.87e-06
Cg5g018160	5.17487	2.37152	7.86e-06
Cg8g018670	5.16644	2.36917	0.000813116
Cg3g001000	5.16344	2.36833	5.64e-06
Cg8g011910	5.15552	2.36612	3.41e-16
Cg5g031980	5.15354	2.36556	6.41e-37
Cg2g027740	5.14808	2.36404	0.0745733
Cg1g027230	5.14747	2.36386	1.03e-05
CgUng005540	5.14489	2.36314	0.000761809
Cg7g010770	5.14145	2.36217	2.53e-05
Cg7g014840	5.14103	2.36206	4.34e-13
Cg6g009880	5.14066	2.36195	0.00212581
Cg5g043030	5.13932	2.36158	4.95e-37
Cg2g046960	5.1364	2.36076	0.253808
Cg4g022690	5.1351	2.36039	9.51e-18
Cg1g024720	5.13099	2.35924	0.0015738
Cg3g012420	5.12996	2.35895	3.92e-06
Cg5g008740	5.12774	2.35832	0.3791
Cg2g018020	5.1138	2.3544	0.00057884
Cg5g034980	5.11327	2.35425	1.46e-07
Cg2g020290	5.11054	2.35348	0.0587301
Cg5g043900	5.10715	2.35252	1.22e-16
Cg8g005040	5.1071	2.3525	2.64e-29
Cg2g025540	5.10574	2.35212	4.35e-09
Cg7g020880	5.10383	2.35158	0.000122812
Cg4g009890	5.1028	2.35129	1.3e-18
CgUng020320	5.09385	2.34876	0.110468
Cg4g006510	5.09097	2.34794	0.101094
Cg7g022380	5.09092	2.34793	0.011272
Cg5g020330	5.08891	2.34736	0.00798536
Cg1g006190	5.08808	2.34712	9.41e-14
Cg2g038110	5.08792	2.34708	0.00153675
Cg5g033670	5.08472	2.34617	0.55548
Cg4g020220	5.08356	2.34584	5.57e-11
Cg8g002760	5.07869	2.34446	0.0602846
Cg6g002800	5.07745	2.3441	1.26e-22
Cg7g001630	5.07539	2.34352	0.555754
Cg2g043880	5.06975	2.34191	0.00119038
Cg5g000590	5.06799	2.34142	1.14e-08
Cg3g016660	5.06723	2.3412	3.71e-30
Cg1g014830	5.0644	2.34039	4.21e-07
Cg3g005290	5.06438	2.34038	1.74e-06
Cg6g017760	5.05976	2.33907	1.77e-06
Cg6g011710	5.05801	2.33857	0.256262
Cg2g027690	5.04938	2.3361	1.33e-08
Cg2g045800	5.04834	2.33581	4.33e-09
CgUng021270	5.04024	2.33349	0.0178315
Cg7g016770	5.03934	2.33323	0.344353
Cg2g001820	5.03716	2.33261	0.314559
Cg2g034510	5.03657	2.33244	2.06e-08
Cg5g037040	5.02008	2.32771	7.82e-20
Cg2g039820	5.01583	2.32649	3.77e-31
Cg7g018580	5.0118	2.32533	1.22e-14
Cg9g007330	5.0097	2.32472	0.294685
Cg7g014020	5.00707	2.32397	6.19e-16
Cg1g005430	5.00588	2.32362	0.12627
Cg1g027220	5.00445	2.32321	2.77e-27
Cg3g016840	5.0025	2.32265	0.0199258
Cg2g044450	4.99482	2.32043	0.178688
Cg3g001440	4.98672	2.31809	0.0522921
Cg7g016020	4.98227	2.3168	0.00755683
Cg4g017860	4.97522	2.31476	0.166166
Cg6g004310	4.97385	2.31436	0.0418309
Cg1g000380	4.97343	2.31424	0.0790552
Cg5g030660	4.96426	2.31158	2.29e-05
Cg5g031100	4.96318	2.31126	1.32e-10
Cg2g012700	4.95805	2.30977	0.0568317
Cg5g033660	4.95757	2.30963	0.014067
Cg9g025410	4.95457	2.30876	0.0197005
Cg5g040080	4.94676	2.30649	0.108673
Cg2g019170	4.94636	2.30637	0.437776
Cg8g007870	4.94636	2.30637	0.437776
Cg3g010660	4.94383	2.30563	8.36e-11
Cg5g008660	4.94117	2.30485	4.67e-25
Cg1g010380	4.93882	2.30417	1.54e-16
Cg1g008500	4.93841	2.30405	9.58e-10
CgUng003150	4.93803	2.30394	0.027812
Cg3g014740	4.93685	2.30359	1.53e-36
Cg5g016240	4.93572	2.30326	2.81e-12
Cg5g040020	4.92778	2.30094	8.84e-07
Cg2g037580	4.9269	2.30068	9.55e-07
Cg2g041930	4.9259	2.30039	0.0291309
Cg8g020370	4.92377	2.29976	0.129111
Cg1g008830	4.92212	2.29928	5.65e-17
Cg2g004460	4.92114	2.29899	1.47e-33
Cg2g044700	4.91496	2.29718	9.64e-24
Cg1g010830	4.90905	2.29544	0.059217
CgUng003810	4.90546	2.29439	3.59e-07
Cg2g014580	4.90456	2.29412	5.58e-26
Cg9g006720	4.90301	2.29367	0.00126967
Cg5g003610	4.90204	2.29338	2.16e-40
Cg6g002550	4.90153	2.29323	0.0399899
Cg7g010470	4.88426	2.28814	0.387361
Cg7g006520	4.88406	2.28808	0.0324267
Cg3g011050	4.87281	2.28476	7.29e-35
Cg2g045130	4.87032	2.28402	1.57e-15
Cg8g008700	4.8694	2.28374	3.66e-08
Cg6g024730	4.86829	2.28341	0.263737
Cg9g027270	4.86556	2.28261	0.364194
Cg5g032140	4.86513	2.28248	6.81e-27
Cg4g001380	4.86256	2.28172	1.17e-24
Cg3g011300	4.85945	2.28079	5.55e-18
Cg7g006940	4.85936	2.28077	0.00637775
Cg7g019620	4.8579	2.28033	6.22e-09
Cg3g012100	4.85329	2.27896	0.0304864
Cg9g028740	4.8522	2.27864	0.0428421
Cg5g041940	4.85211	2.27861	2.31e-35
Cg5g003740	4.84821	2.27745	3.23e-08
Cg1g021390	4.83799	2.27441	1.22e-22
Cg7g014200	4.83463	2.27341	0.0313542
Cg5g001520	4.83397	2.27321	0.00256479
Cg6g018370	4.83392	2.27319	1.79e-17
Cg6g013450	4.82548	2.27067	3.76e-06
Cg3g008930	4.82462	2.27041	0.693376
Cg4g018010	4.82462	2.27041	0.693376
CgUng018330	4.82462	2.27041	0.693376
Cg9g018690	4.82367	2.27013	0.0366018
Cg2g046950	4.81962	2.26892	0.0746918
Cg7g016720	4.81956	2.2689	0.00419759
Cg8g005060	4.81429	2.26732	0.000675823
Cg2g017450	4.81272	2.26685	1.05e-10
Cg3g015570	4.80967	2.26594	0.00623461
Cg9g022350	4.80908	2.26576	4.96e-15
Cg7g014830	4.80541	2.26466	4.47e-21
Cg1g014100	4.80439	2.26435	1.45e-07
Cg5g008450	4.80307	2.26396	2.4e-05
Cg9g005780	4.79794	2.26242	0.00575501
Cg6g005610	4.79602	2.26184	0.000171468
Cg6g009490	4.79582	2.26178	0.152439
Cg2g021470	4.79281	2.26087	1.34e-28
Cg7g012660	4.79203	2.26064	0.0696007
Cg5g023470	4.79133	2.26043	9.65e-31
Cg9g018260	4.78595	2.25881	8.39e-19
Cg2g032610	4.78546	2.25866	0.31793
Cg2g040610	4.78539	2.25864	8.3e-06
CgUng000270	4.78161	2.2575	4.68e-17
Cg7g004210	4.77908	2.25673	0.000176187
Cg4g018910	4.77755	2.25627	9.01e-09
Cg2g030520	4.77196	2.25458	0.00420575
Cg1g004030	4.76829	2.25347	1.53e-26
Cg7g012770	4.76726	2.25316	4.92e-06
Cg2g022210	4.76045	2.2511	0.00091759
Cg1g017100	4.75754	2.25021	0.000945333
Cg2g015040	4.75457	2.24932	0.127603
Cg5g031840	4.75269	2.24875	0.000653367
Cg2g026810	4.7519	2.2485	1.08e-27
Cg4g002150	4.75015	2.24797	4.64e-27
Cg6g008160	4.74862	2.24751	2.77e-07
Cg2g040560	4.74857	2.24749	9.01e-08
Cg8g012480	4.73793	2.24426	1.24e-15
Cg8g020290	4.73432	2.24316	2.82e-06
Cg5g023060	4.73375	2.24298	0.00406684
Cg3g021410	4.73248	2.2426	4.09e-09
Cg7g007580	4.73064	2.24204	0.295399
Cg6g002510	4.72476	2.24024	0.0224367
Cg1g018130	4.72236	2.23951	0.567448
Cg3g011450	4.72099	2.23909	0.000515338
Cg2g043830	4.71587	2.23752	8.86e-06
CgUng000330	4.7111	2.23606	6.19e-26
Cg1g025970	4.71109	2.23606	1.02e-06
Cg5g038420	4.70518	2.23425	0.304291
Cg6g016690	4.70192	2.23325	0.000223739
Cg3g012870	4.70095	2.23295	6.73e-08
Cg9g016430	4.69673	2.23166	5.28e-11
Cg9g009660	4.69584	2.23138	2.66e-14
Cg7g018280	4.69481	2.23107	0.13404
Cg3g010920	4.69468	2.23103	0.187244
Cg1g004710	4.69176	2.23013	1.45e-12
Cg6g011620	4.69105	2.22991	1.36e-25
Cg5g034600	4.69081	2.22984	9.72e-16
Cg4g018890	4.68923	2.22935	1.03e-07
Cg8g023390	4.68747	2.22881	3.1e-11
Cg9g019380	4.68552	2.22821	0.00202621
Cg5g031620	4.68506	2.22807	8.27e-16
Cg4g012160	4.68291	2.22741	4.87e-08
Cg6g020150	4.67187	2.224	2.09e-10
Cg5g037610	4.67135	2.22384	6.67e-15
Cg6g012880	4.67026	2.2235	0.0360725
Cg2g022050	4.6648	2.22181	4.6e-05
Cg1g029400	4.66229	2.22104	0.469921
Cg6g000520	4.65974	2.22025	5.16e-16
Cg5g044410	4.65195	2.21784	1.55e-19
Cg9g023860	4.65194	2.21783	2.04e-31
Cg5g043950	4.64631	2.21609	0.00613148
Cg1g004420	4.64255	2.21492	0.0728398
Cg9g012850	4.64099	2.21443	2.8e-17
Cg2g033510	4.63945	2.21395	5.28e-06
Cg1g015020	4.63892	2.21379	1.99e-10
Cg3g004850	4.63298	2.21194	9.15e-13
Cg3g007920	4.63067	2.21122	3.69e-07
Cg6g005150	4.62744	2.21021	3.5e-21
Cg9g016720	4.6265	2.20992	0.00492187
Cg2g020180	4.62149	2.20836	3.85e-06
Cg9g004270	4.61997	2.20788	6.5e-20
Cg9g026410	4.61944	2.20772	2.92e-07
Cg4g022970	4.61176	2.20532	2.54e-20
Cg2g001500	4.6111	2.20511	2.53e-14
Cg7g003880	4.61066	2.20497	0.00253927
Cg8g010030	4.60987	2.20473	0.00117526
Cg8g013340	4.60778	2.20407	0.0234044
Cg2g046240	4.60661	2.2037	3.4e-26
Cg8g013730	4.60642	2.20365	0.00719709
Cg8g013010	4.60565	2.20341	0.00456226
Cg4g010510	4.60458	2.20307	0.698904
Cg3g002850	4.60412	2.20293	7.31e-19
CgUng004970	4.60122	2.20202	0.000530907
Cg1g017140	4.60068	2.20185	6.9e-22
Cg1g021860	4.60022	2.2017	3.97e-12
Cg6g020270	4.59286	2.19939	0.699205
Cg7g007480	4.59286	2.19939	0.699205
Cg7g021770	4.59286	2.19939	0.699205
Cg5g044220	4.58819	2.19792	2.2e-12
Cg5g002280	4.58721	2.19762	0.000254975
Cg5g005220	4.58506	2.19694	7.07e-11
Cg6g005140	4.58381	2.19655	3.73e-12
Cg5g039910	4.58235	2.19609	0.000422916
Cg4g002050	4.58114	2.19571	0.699506
Cg8g011110	4.58114	2.19571	0.699506
Cg2g015120	4.57848	2.19487	3.95e-17
Cg1g017070	4.57682	2.19434	1.24e-06
CgUng003540	4.57599	2.19408	0.0794608
Cg5g016830	4.57276	2.19306	0.000764282
Cg7g004690	4.56956	2.19205	0.000148008
Cg5g030640	4.56941	2.19201	0.699808
Cg9g009440	4.56941	2.19201	0.699808
Cg6g012900	4.56784	2.19151	2.88e-05
Cg2g023190	4.5652	2.19068	3.69e-22
Cg9g027960	4.56017	2.18909	0.000932282
Cg2g042210	4.55848	2.18855	0.00352856
Cg4g013360	4.55405	2.18715	2.45e-10
Cg5g032460	4.55235	2.18661	0.0208284
Cg2g023350	4.54917	2.1856	0.0949993
Cg7g002770	4.54643	2.18473	0.310399
Cg3g013310	4.54334	2.18375	3.95e-08
Cg3g025670	4.54307	2.18367	0.217112
Cg3g005980	4.54213	2.18337	0.154922
Cg9g017450	4.54165	2.18322	1.82e-21
CgUng002190	4.53889	2.18234	5.54e-10
Cg2g035940	4.53706	2.18176	0.573385
Cg7g023330	4.53454	2.18096	3.17e-10
Cg2g015270	4.53308	2.18049	0.00108497
Cg5g023940	4.53297	2.18046	5.25e-13
Cg4g002020	4.53173	2.18006	0.572602
Cg9g025070	4.53017	2.17956	0.0166215
CgUng014040	4.52973	2.17943	0.0225083
Cg1g012680	4.52768	2.17877	0.573691
Cg2g013150	4.52768	2.17877	0.573691
Cg2g040300	4.52637	2.17835	0.214753
Cg2g029740	4.52248	2.17711	0.0005824
Cg7g014910	4.52241	2.17709	0.572907
Cg5g017860	4.52054	2.17649	4.65e-14
Cg7g002410	4.51873	2.17592	1.76e-05
Cg9g017100	4.51309	2.17411	0.573212
Cg1g020980	4.51267	2.17398	4.03e-14
CgUng002290	4.50451	2.17137	6.45e-19
Cg8g001880	4.50235	2.17068	8.16e-06
Cg1g000530	4.49632	2.16874	0.0173876
Cg4g018300	4.49606	2.16866	1.64e-10
Cg1g014850	4.48563	2.16531	1.24e-13
CgUng003500	4.48007	2.16352	7.15e-06
Cg2g030400	4.46725	2.15939	0.000456505
Cg3g000280	4.46705	2.15932	1.73e-05
Cg1g001000	4.46551	2.15882	0.00017766
Cg2g007100	4.46409	2.15837	0.378402
Cg5g015810	4.45903	2.15673	4.48e-16
Cg7g016050	4.45703	2.15608	2.42e-12
Cg8g006290	4.45522	2.1555	0.00476169
Cg6g017270	4.45441	2.15523	2.21e-10
Cg4g014890	4.45323	2.15485	2.15e-09
Cg2g034640	4.44934	2.15359	5.63e-09
Cg2g036290	4.44898	2.15347	1.84e-08
Cg6g003960	4.44839	2.15328	0.0050312
Cg6g006670	4.44056	2.15074	0.378679
Cg8g013130	4.44002	2.15057	0.0104024
Cg9g012210	4.43927	2.15032	3.81e-05
Cg3g021590	4.43645	2.14941	3.01e-12
Cg9g006000	4.42414	2.1454	8.04e-17
Cg5g006680	4.42273	2.14494	0.313097
Cg9g002240	4.42196	2.14469	0.0885343
CgUng006100	4.41949	2.14388	8.63e-11
Cg9g026170	4.41861	2.14359	1.13e-24
Cg2g017780	4.41398	2.14208	3.51e-11
Cg2g035920	4.41052	2.14095	2.96e-08
Cg3g024710	4.40807	2.14015	4.27e-29
Cg4g014090	4.40381	2.13875	0.0518302
Cg7g019390	4.3966	2.13639	6.27e-07
Cg3g016530	4.39562	2.13607	3.2e-10
Cg9g023940	4.39552	2.13604	2.97e-26
Cg9g005350	4.39048	2.13438	0.000276081
Cg2g007510	4.38806	2.13358	8.55e-20
Cg5g006120	4.38667	2.13312	0.049511
Cg6g005540	4.38504	2.13259	0.43411
Cg3g014540	4.38467	2.13247	1.32e-28
Cg2g027700	4.37847	2.13043	2.55e-14
Cg5g042300	4.37813	2.13031	4.57e-05
Cg1g027580	4.37328	2.12872	4.53e-14
Cg5g009870	4.371	2.12796	6.27e-10
Cg6g019360	4.37048	2.12779	6.33e-31
Cg9g016320	4.37015	2.12768	0.0891525
Cg5g038180	4.37013	2.12768	1.01e-06
Cg3g017510	4.36639	2.12644	4.3e-10
Cg3g025290	4.36414	2.1257	5.71e-10
Cg2g037070	4.36178	2.12492	3.57e-26
Cg4g021480	4.36165	2.12487	1.2e-27
Cg8g009380	4.36112	2.1247	0.579224
Cg9g009340	4.36004	2.12434	0.016937
Cg6g017420	4.3595	2.12416	0.000686552
Cg6g011830	4.35908	2.12402	2.28e-05
Cg1g008600	4.35842	2.1238	9.58e-09
Cg5g035350	4.3524	2.12181	4.52e-22
Cg2g040340	4.34938	2.12081	0.705587
Cg8g000580	4.34938	2.12081	0.705587
Cg3g020210	4.34384	2.11897	0.0221789
Cg4g005070	4.34295	2.11867	0.0210536
Cg5g040560	4.3424	2.11849	5.22e-14
Cg6g004780	4.34178	2.11829	1.58e-27
Cg1g005100	4.34162	2.11823	0.000347132
Cg6g008840	4.34101	2.11803	1.32e-10
Cg5g032760	4.33808	2.11706	0.579045
Cg2g016410	4.33766	2.11692	0.705902
Cg3g000380	4.33766	2.11692	0.705902
Cg3g025300	4.33316	2.11542	5.37e-15
Cg9g009260	4.33184	2.11498	0.0788486
Cg3g004390	4.33129	2.1148	0.0104427
Cg5g016480	4.32876	2.11395	0.579362
Cg1g029520	4.32594	2.11301	0.706217
Cg2g016470	4.32594	2.11301	0.706217
Cg2g040420	4.32395	2.11235	0.00947442
Cg1g015660	4.32393	2.11234	0.13913
Cg6g018500	4.32348	2.11219	1.48e-16
Cg9g014180	4.323	2.11203	2.52e-06
Cg6g018680	4.32103	2.11137	5.18e-27
Cg1g007720	4.32034	2.11114	4.7e-06
Cg1g001330	4.31877	2.11062	1.22e-13
Cg1g005260	4.31676	2.10995	0.0321019
Cg4g001970	4.31675	2.10995	0.00162436
Cg1g002640	4.31561	2.10957	2.27e-20
Cg9g005360	4.31186	2.10831	2.09e-06
Cg5g037780	4.30406	2.1057	0.363209
Cg3g005360	4.30148	2.10483	5.06e-08
Cg3g011540	4.29825	2.10375	0.00183195
Cg4g017290	4.29475	2.10258	0.00521625
Cg4g000910	4.2945	2.10249	0.0182592
Cg3g000320	4.28891	2.10061	1.25e-05
Cg2g032600	4.2841	2.09899	8.54e-07
Cg8g023840	4.28401	2.09896	0.253539
Cg6g009040	4.28378	2.09889	0.113285
Cg9g007730	4.28256	2.09848	5.45e-06
Cg2g002210	4.28083	2.09789	0.000206618
Cg8g021140	4.27986	2.09756	0.205023
Cg5g034610	4.27684	2.09655	8.64e-16
CgUng000260	4.27505	2.09594	1.64e-09
Cg2g011310	4.27309	2.09528	3.62e-24
Cg1g007220	4.27069	2.09447	4.4e-13
Cg1g029060	4.26866	2.09378	1.01e-13
Cg5g011720	4.26816	2.09361	1.63e-11
Cg6g014370	4.26781	2.0935	4.97e-13
Cg5g013390	4.26642	2.09303	0.094321
Cg9g008940	4.26532	2.09265	2.84e-23
Cg7g009620	4.26527	2.09264	1.11e-11
[truncated: 5,192 more rows]
